# Supplementary material for: Plasma metabolome and cognitive skills in Down syndrome
Source: Sci Rep. 2020 Jun 26;10:10491. doi: 10.1038/s41598-020-67195-z (PMC7319960; doi:10.1038/s41598-020-67195-z)
Supplement: Supplementary file 1 — Supplementary information. [file 41598_2020_67195_MOESM1_ESM.xlsx]

## Sheet: Foglio1
Plasma metabolome and cognitive skills in Down syndrome Francesca Antonaros, Veronica Ghini, Francesca Pulina, Giuseppe Ramacieri, Elena Cicchini, Elisa Mannini, Anna Martelli, Agnese Feliciello, Silvia Lanfranchi, Sara Onnivello, Renzo Vianello, Chiara Locatelli, Guido Cocchi, Maria Chiara Pelleri, Lorenza Vitale, Pierluigi Strippoli, Claudio Luchinat, Paola Turano, Allison Piovesan, Maria Carac…
Supplementary Dataset S1. Metabolite levels in plasma samples. "DS" prefix=sample from subject with DS; "n" prefix=sample from healthy subjects; value "0" is to be intended as "below the detection limit". "A AE G" prefix= Scale A age equivalent scores from Griffiths III test; "B AE G" prefix=Scale B age equivalent scores from Griffiths III test; "IQ G" prefix=Intelligence Quotient scores of Griff…
Code	Sex	Age at Blood collection (BC)	Fasting	Medications	leucine	isoleucine	valine	alanine	acetate	pyruvate	acetone	glutamine	citrate	glycine	creatine	creatinine	lactate	glucose	mannose	tyrosine	histidine	phenylalanine	formate	fumarate	threonine	lysine	acetatoacetate	methionine	unk1	unk2	unk3	3-hydroxybutyrate	succinate	2-hydroxybutyrate	proline	Age at Cognitive Test (CT)	A AE G	B AE G	IQ G	Verb AE W	NonVerb AE W	Tot AE W	IQ W
DS001	M	15.091	YES	NO	0.00371203	0.000552077	0.00388767	0.00538927	0.00094771	0.00203399	0.000342663	0.00625567	0.000267564	0.00210782	0.000806474	0.000744527	0.00574126	0.0254532	7.77801e-05	0.000792926	0.000325133	0.000372156	0.000165429	4.66776e-06	0.000188903	0.000435147	0.000154065	0.00063604	8.14463e-05	9.35786e-05	0.00110936	0.000329285	9.1747e-05	0	0.000202279
DS003	F	19.2307	YES	NO	0.00416391	0.000535055	0.00487863	0.00459882	0.00120113	0.0020748	0.0005939	0.00690684	0.000347772	0.00244932	0.0012085	0.00074729	0.00346096	0.0323803	8.02e-05	0.000507549	0.000352129	0.000529114	0.000342632	1.15e-05	0.000127512	0.000552436	0.000351223	0.00125194	9.78e-05	2.82e-05	0.000981143	0.000641793	7.85e-05	9.13e-05	0.000266753
DS004	M	17	YES	Eutirox	0.004172	0.000563	0.004294	0.005792	0.000953	0.001737	0.000516	0.00788	0.000391	0.002194	0.000826	0.0008	0.003475	0.031219	2.1e-05	0.000711	0.000419	0.000344	0.000195	0	0.00019	0.000552	0.000217	0.000722	0.000102	4.4e-05	0.001298	0.000379	6.4e-05	8.1e-05	0.000289
DS008	M	7.94524	YES	NO	0.00294623	0.000299146	0.00278727	0.00368024	0.000582048	0.00197175	0.000477622	0.00656581	0.000388433	0.00245105	0.00116576	0.000320337	0.00342138	0.0283054	1.47e-05	0.000430901	0.000227175	0.000416439	0.000153883	1.43e-05	0.000232477	0.000432084	0.000180442	0.000767815	0.000108474	5.88e-05	0.00106342	0.000560675	6e-05	0.000101589	0.000206393
DS009	M	19.0007	YES	Eutirox, Magnesium supplements, "Ritenil" supplements	0.00399349	0.000609659	0.00469074	0.00698353	0.00061456	0.0020383	0.000572503	0.00632452	0.000429817	0.00252302	0.00099596	0.00089861	0.00503584	0.0313364	0.000106628	0.000633829	0.000254758	0.000364493	0.000122791	7.23e-06	0.000288945	0.000585245	0.000273648	0.000564262	9.02e-05	6.19e-05	0.00108142	0.000666811	7.13e-05	0.000122752	0.000368138
DS010	F	36.9637	YES	Eutirox, Fluimucil, Melatonin, Cipralex, Astragen	0.003446	0.000413	0.003129	0.004387	0.000473	0.002397	0.000497	0.004941	0.000279	0.0021	0.000983	0.000737	0.003287	0.026023	7.2e-05	0.00059	0.000179	0.00019	0.000167	1e-06	0.00015	0.000479	0.000227	0.000782	4.5e-05	4.9e-05	0.001002	0.000368	5.4e-05	0.000166	0.00017
DS011	F	12.0164	YES	NO	0.00297392	0.000331507	0.00290323	0.00508247	0.000849535	0.0020602	0.000518347	0.00548457	0.000364856	0.00181817	0.000948842	0.000282926	0.0040917	0.0265324	7.38e-05	0.000664491	0.000290853	0.000132214	0.000189072	1.23e-05	0.00023845	0.000420905	0.000115003	0.000858683	6.34e-05	6.06e-05	0.000791746	0.000371759	3.9e-05	5.56e-05	0.000207169
DS012	F	20.1396	YES	NO	0.00370645	0.00049929	0.00394388	0.0054654	0.000504132	0.00239241	0.000620814	0.00698301	0.000404178	0.0025731	0.000988992	0.000742889	0.00333123	0.0275537	0.000101349	0.000570432	0.000224448	0.000350774	0.000128029	2.39e-05	0.00014692	0.000506791	0.000189341	0.000862918	5.89e-05	5.72e-05	0.000831779	0.000584445	7.49e-05	0	0.000232828
DS015	M	20.0055	YES	NO	0.00389509	0.000439762	0.00481305	0.00632716	0.000939922	0.00230908	0.000380977	0.00598879	0.000302035	0.00191873	0.000958104	0.000658888	0.0039661	0.0300026	0.000132832	0.000643035	0.000197603	0.000109487	0.000178898	1.06e-05	0.000166309	0.000533426	0.000134948	0.00089309	9.08e-05	5.99e-05	0.0011442	0.000557922	8.44e-05	8.67e-05	0.000275836
DS016	M	11.1266	YES	Enantone	0.00393281	0.000540425	0.00449561	0.00483488	0.000670823	0.00183266	0.000844082	0.00680066	0.000553412	0.00240423	0.00139083	0.000460855	0.00264248	0.0324726	0.000173128	0.000453207	0.000396004	0.000485304	0.000176187	2.14e-05	0.00031739	0.000574513	0.000743947	0.000791021	0.000103328	2.43e-05	0.000871165	0.000724389	6.8e-05	0.000235928	0.000232596	136				62.2475	30.2355	49.4427	36.3549
DS017	M	9.01848	YES	Eutirox, Zitromax	0.00359662	0.000399759	0.00353811	0.00477988	0.000842127	0.00231991	0.000665839	0.00643062	0.000398114	0.00197708	0.000915408	0.000461255	0.0109855	0.0322308	0.000151962	0.000611936	0.000245202	0.000393474	0.000135558	8.14e-06	0.000122261	0.000451581	0.000392992	0.000820443	3.25e-05	0.000149877	0.000915528	0.000333458	8.67e-05	9.98e-05	0.000305373	110				57.6899	40.8725	50.9629	45.9125
DS018	M	10.9952	YES	"Betotal" supplements, Green tea extract	0.00336627	0.000374173	0.00326055	0.00531398	0.00120868	0.00242148	0.000581401	0.0066979	0.000660664	0.00268032	0.0010695	0.000411205	0.00402241	0.0294823	7.12e-05	0.000515834	0.000267383	0.000143066	0.000221858	2.67e-05	0.000212847	0.000483516	0.000280367	0.000553516	7.9e-05	4.26e-05	0.00132309	0.000551084	8.87e-05	0.000124782	0.000223021
DS019	M	20.0794	YES	Eutirox, Carvedilol, Enalapril	0.00415063	0.000542082	0.00520039	0.00669355	0.000798817	0.002059	0.000463249	0.00792819	0.000450782	0.00217323	0.00119575	0.000744834	0.00500001	0.0382331	0.000120579	0.000629767	0.000420486	0.000433837	0.000122622	1.01e-05	0.000238323	0.000597753	0.000207045	0.000509325	8.01e-05	5.66e-05	0.00110304	0.000429916	0.000106724	0.000115587	0.000247482
DS020	M	22.0616	YES	Aspirin	0.003819	0.000577	0.004565	0.00584	0.0013	0.003173	0.000455	0.006626	0.000284	0.00161	0.000756	0.000687	0.010957	0.028855	0.0001	0.000563	0.000363	0.000498	0.000256	3.2e-05	0.000297	0.00055	0.000193	0.000874	4.8e-05	0.000176	0.000933	0.000331	9.9e-05	7.2e-05	0.000394
DS021	F	14.0151	YES	NO	0.003733	0.000427	0.003863	0.005743	0.000965	0.002124	0.000469	0.006289	0.000475	0.002524	0.001062	0.000566	0.002912	0.029176	8.2e-05	0.000644	0.000283	0.000755	0.000277	3e-06	0.000244	0.00054	0.000193	0.000687	7.2e-05	4.2e-05	0.00123	0.000348	6.5e-05	0.000126	0.000231
DS023	M	13.9822	YES	NO	0.00403514	0.000546494	0.0044515	0.00424692	0.000811397	0.00193664	0.00065339	0.00773019	0.000376869	0.00196577	0.000762057	0.000610764	0.00377065	0.0278212	6.35425e-05	0.00069651	0.00040845	0.000471225	0.000141846	7.95428e-06	0.000217986	0.000486143	0.000304068	0.000728769	0.000110882	5.31214e-05	0.00106385	0.000370783	7.32377e-05	5.66846e-05	0.000237205	169				41.1032	58.5354	48.0761	28.28
DS024	M	21.9493	YES	NO	0.00380612	0.000477232	0.00366357	0.00499544	0.00108898	0.00175212	0.000576368	0.00753923	0.000270205	0.00249775	0.00113532	0.000887764	0.00291803	0.0296802	5.33e-05	0.0007171	0.00034403	0.000440697	0.000142194	1.19e-05	0.000207617	0.000540224	0.000354286	0.000918811	4.31e-05	4.18e-05	0.000781992	0.000549045	6.36e-05	0.000101731	0.000280537
DS025	F	12.961	NO	NO	0.0040298	0.000524857	0.00384659	0.00482513	0.00128821	0.00190569	0.000451085	0.00776878	0.000544146	0.00299234	0.00151574	0.000581578	0.00256908	0.036972	0.000113153	0.000737325	0.000457718	0.000227636	0.000321295	4.48e-06	0.000247943	0.00059248	0.000426394	0.00094358	5.93e-05	3.16e-05	0.000969377	0.00040742	5.38e-05	0.000128968	0.000248805	157				57.2196	42.2901	51.2478	32.6419
DS026	F	23.0445	YES	Eutirox	0.00388449	0.000509668	0.00403272	0.00527526	0.000527452	0.00255293	0.000798378	0.0060653	0.000514399	0.00194439	0.0011954	0.000683526	0.00489135	0.0232995	1.38e-05	0.000555898	0.000375885	0.000438236	0.000100768	0	0.000179342	0.000513683	0.000226363	0.000823161	8.63e-05	5.59e-05	0.000779712	0.000471707	6.58e-05	0.000118323	0.000211971
DS027	M	12.0411	YES	NO	0.00378745	0.000505769	0.00398956	0.00405967	0.000546917	0.00267382	0.000810828	0.00603	0.000550749	0.00202363	0.00123393	0.000729409	0.00589653	0.0243493	8.42e-05	0.000618971	0.000323805	0.000186899	0.000148142	2.7e-05	0.000290786	0.000487291	0.000370382	0.000655698	0.000102612	6.82e-05	0.000681154	0.000503158	6.3e-05	0.000113551	0.000243304	145				75.0816	81.2894	77.5647	53.4929
DS029	F	11.0308	YES	Eutirox	0.00275217	0.000304067	0.00262641	0.00515629	0.000740146	0.00270596	0.000444709	0.00546844	0.000368446	0.00202394	0.00114159	0.000412484	0.0118061	0.0276205	4.44405e-05	0.00043637	0.000283156	0.000240828	0.000247991	9.75099e-06	0.00011308	0.000393185	0.000203762	0.000780775	4.4386e-05	0.000189978	0.000704764	0.000265041	0.000100114	0.00010115	0.000341088
DS031	M	23.0418	NO	NO	0.00338793	0.000404713	0.00367487	0.00576464	0.000363544	0.00194298	0.00050455	0.00581052	0.000334883	0.00190554	0.000998794	0.000818902	0.00388204	0.0308866	5.93e-05	0.000584856	0.00030896	0.000495305	0.000171508	0	0.000136896	0.000479143	0.00017596	0.00093895	4.76e-05	5.06e-05	0.000681882	0.000341052	3.92e-05	1.55e-05	0.000260221
DS033	M	14.0397	YES	NO	0.00461548	0.000683629	0.00546561	0.00558234	0.00217167	0.00262679	0.000865106	0.0067477	0.000517335	0.00214573	0.00105776	0.000791091	0.00300492	0.0305972	0.000143407	0.000644042	0.000274151	0.000596167	0.000524094	1.703e-05	0.000343234	0.00062924	0.00028674	0.00085686	0.00012394	4.81013e-05	0.00136281	0.000609452	8.21805e-05	0.000103057	0.000277204	170				65.6725	45.6426	57.6606	33.918
DS034	M	6.13279	YES	NO	0.00331689	0.000381843	0.00361051	0.00536067	0.000857848	0.00243777	0.000531869	0.00642986	0.000571225	0.00231322	0.00149603	0.000425345	0.00422975	0.0300671	3.05e-05	0.000520212	0.000342833	0.000302283	0.000175128	1.32e-05	0.00013339	0.000495934	0.000252892	0.000880368	6.15e-05	4.92e-05	0.000727261	0.00034926	5.43e-05	8.47e-06	0.000292639	76	30	35	39.4737
DS035	F	14.0178	NO	NO	0.00345108	0.00033537	0.00326054	0.00459768	0.001078	0.00292393	0.000721047	0.00616488	0.000429777	0.00237644	0.00104961	0.000483972	0.00309098	0.0278141	3.08e-05	0.000416761	0.000347217	0.000392894	0.000354945	8.65e-08	0.000260045	0.000444494	0.00034541	0.000696933	0.000102001	4.81e-05	0.00124763	0.000595327	5.8e-05	0.000122988	0.00022623	170				82.3391	71.1073	77.8463	45.792
DS036	F	11.0116	YES	NO	0.00402457	0.00047229	0.00432678	0.00519352	0.000998913	0.00387907	0.00177117	0.00744623	0.000784826	0.00264262	0.00123417	0.000606936	0.00653192	0.0283644	0.000111183	0.000618929	0.000389499	0.000223924	0.000345532	2.36e-05	0.000207417	0.000567118	0.000951698	0.000901571	9.84e-05	8.48e-05	0.00105684	0.000846573	8.15e-05	0.000194449	0.00035651	133				82.8137	74.9723	79.6771	59.9076
DS037	M	26.6502	NO	Zinc supplements	0.00351105	0.000475149	0.00351117	0.00425808	0.000457604	0.00143727	0.000412962	0.0060559	0.000258071	0.00190026	0.000807548	0.000813726	0.00269709	0.0241513	8.67389e-05	0.000646713	0.000247335	0.000418245	0.00012371	5.70328e-06	0.000216777	0.000458381	9.56605e-05	0.00069543	6.02883e-05	2.63941e-05	0.000699565	0.000424445	4.11653e-05	2.24133e-05	0.000217968
DS039	M	10.026	NO	NO	0.00270112	0.000326622	0.00276341	0.00479927	0.000621523	0.0020839	0.000575892	0.00563691	0.000516557	0.00203422	0.000791692	0.000430972	0.00387287	0.0246623	6.49e-05	0.000527096	0.000281634	0.000342059	0.000143536	1.35e-05	0.000190377	0.000358251	0.000151208	0.0007238	8.75e-05	6.54e-05	0.00104746	0.000145594	8.23e-05	0	0.000269806
DS040	M	18.9569	NO	Enalapril	0.00319962	0.000353524	0.00301113	0.00504832	0.000995266	0.00197698	0.00113441	0.00739197	0.000350627	0.00253976	0.000796817	0.000632421	0.00308709	0.0278548	6.69e-05	0.00056686	0.000338407	0.000340734	0.000213912	1.19e-05	0.000220662	0.000487357	0.000989264	0.00097843	5.64e-05	4.34e-05	0.000926172	0.000591962	7.68e-05	5.95e-05	0.000291216
DS041	M	6.09172	YES	Rinorex Spray	0.00369246	0.000421753	0.00399648	0.00431777	0.000959469	0.00284453	0.000782707	0.0060988	0.000447174	0.00211061	0.00148416	0.000345013	0.00674927	0.0254215	0.000103324	0.000903447	0.000382417	0.000417473	0.000210031	2.02273e-05	0.000161771	0.000497414	0.000570436	0.000827025	0.000117154	0.000107663	0.00108142	0.000491126	7.5453e-05	0.000156739	0.00032132
DS043	M	6.00411	YES	Tobral eye drops	0.00362924	0.000410337	0.00344413	0.00412077	0.000787932	0.0020279	0.000570843	0.00739441	0.000648609	0.00221912	0.00169924	0.000453446	0.00280518	0.0304505	0.000101552	0.000603372	0.000369982	0.000311931	0.000269513	1.71e-05	0.000212304	0.000498999	0.000535393	0.00110967	5.98e-05	3.11e-05	0.00138621	0.000640409	9.48e-05	0.000180268	0.00018314	73	34	36	46.5753
DS044	F	5.99589	NO	Augmentin	0.00292047	0.000302915	0.00251185	0.00430624	0.000418999	0.00174178	0.000736314	0.00533991	0.000323933	0.00247664	0.00102705	0.000405704	0.00311442	0.027766	7.59e-05	0.000323715	0.000195109	0.000183237	0.000161519	1.54e-05	0.000189369	0.000435726	0.000873799	0.000805906	1.8e-05	1.51e-05	0.000907659	0.000621433	5.29e-05	0.000143242	0.00031012	73	40	50	54.7945
DS046	M	16.6461	YES	Paxabel	0.004015	0.000513	0.004377	0.004882	0.001342	0.002555	0.000905	0.006406	0.000582	0.002399	0.001323	0.000962	0.003483	0.030068	0.000126	0.000624	0.00042	0.000143	0.000357	1.4e-05	0.000258	0.000535	0.000469	0.000597	0.000117	4.5e-05	0.000904	0.000431	7.4e-05	0.000143	0.000215
DS047	F	12.9911	YES	Enaprem, Cuprum (homeopathic drug)	0.00345624	0.00032958	0.00375141	0.00562113	0.000775007	0.00344594	0.000423421	0.00723781	0.000619286	0.00227368	0.00114642	0.000637457	0.00556523	0.0246839	5.76e-05	0.000600706	0.000346538	0.000166638	0.000239985	4.94e-06	0.000132607	0.000535831	0.000142987	0.000950971	7.93e-05	5.71e-05	0.000944104	0.000413948	8.13e-05	0.000149982	0.000212262	156				70.7753	50.9923	62.8621	40.2962
DS049	M	5.76865	YES	Tirosint	0.0034216	0.000410772	0.00352	0.00385566	0.0002872	0.0019498	0.000574089	0.00671885	0.000482157	0.00203512	0.00118098	0.000288774	0.00253493	0.0305398	0.000100384	0.000575034	0.00041391	0.000492279	9.47791e-05	1.58524e-05	0.000131687	0.000461806	0.000396376	0.000839229	9.45344e-05	2.42618e-05	0.00127229	0.000401428	8.72606e-05	0.000104055	0.000202557
DS050	F	9.97673	NO	Eutirox	0.00346321	0.000462766	0.00366632	0.00543963	0.000470858	0.00232229	0.000641534	0.00711538	0.000436159	0.00248911	0.0015479	0.000396491	0.00322465	0.0321449	0.000108674	0.00064592	0.000364937	0.000307725	0.000149597	7.07718e-07	0.000263929	0.000527206	0.000572997	0.000908601	8.35725e-05	4.43133e-05	0.000727625	0.00045083	4.23733e-05	0.000205235	0.000237265
DS051	F	10.0041	YES	NO	0.00391968	0.000474864	0.0045328	0.00405415	0.000463812	0.00181365	0.000508461	0.00620413	0.000520275	0.00206348	0.00135342	0.000557551	0.00256425	0.0306321	9.14438e-05	0.000850291	0.000339579	0.000325525	9.45865e-05	2.01063e-05	0.000181794	0.000518555	0.0003737	0.000956128	9.01204e-05	3.2974e-05	0.000747895	0.000432511	4.49485e-05	0.00017807	0.000202464
DS052	M	9.00479	NO	Eutirox	0.00367025	0.0004582	0.00408893	0.00384431	0.00120718	0.00244221	0.000450498	0.00491368	0.00039845	0.00167135	0.00145814	0.00029844	0.00726317	0.0290706	8.71e-05	0.000379306	0.000334519	0.000590282	0.000298337	8.18e-06	0.000104002	0.000461447	0.000237892	0.00109588	9.64e-05	8.22e-05	0.0011079	0.000542643	6.74e-05	2.47e-05	0.000259351	109				47.5923	36.9405	43.3316	39.7537
DS053	F	5.01848	YES	NO	0.00386418	0.000512698	0.00458134	0.00474454	0.000767947	0.00442361	0.000717492	0.00601935	0.000399511	0.0021106	0.00164518	0.000364144	0.00702342	0.0258628	8.35717e-05	0.000498674	0.000397046	0.000326808	0.000203789	1.562e-05	0.000173442	0.000536754	0.000335037	0.00113132	9.69031e-05	8.77352e-05	0.000949279	0.000490967	0.000100337	0.000175865	0.000260837
DS056	F	7.01711	YES	Eutirox	0.00328341	0.000322137	0.00284205	0.00400487	0.0013177	0.00305221	0.00159787	0.00624703	0.000664396	0.00186541	0.00127824	0.000358872	0.00482252	0.0283015	9.57e-05	0.000766595	0.000240033	0.000298469	0.000425896	2.5e-05	0.00018011	0.000505483	0.00130402	0.000911705	6.52e-05	5.77e-05	0.00146934	0.000912308	5.02e-05	0.000280428	0.000333706
DS057	M	9.02669	NO	NO	0.00358567	0.000411059	0.00364832	0.00668026	0.000383516	0.00243772	0.00036406	0.00665662	0.000370819	0.00237147	0.00118225	0.00037067	0.00499071	0.0290166	3.7e-05	0.000476613	0.000361983	0.000449329	0.000156399	2.79e-05	0.00020835	0.000473861	0.000157685	0.000762333	4.89e-05	7.28e-05	0.000945918	0.00022644	6.4e-05	0.000117888	0.000288092	109				50.7074	24.177	40.0953	36.7846
DS058	M	12.0192	NO	"Colitab Plus" supplements	0.00350009	0.000362568	0.00365892	0.00428761	0.00149118	0.00159837	0.000681109	0.00728788	0.00049762	0.00189366	0.00107086	0.000633288	0.00296312	0.0303645	0.000122158	0.000590799	0.000348464	0.000406775	0.000278345	1.01e-05	0.000258366	0.000477665	0.000442803	0.000927445	5.15e-05	2.35e-05	0.00096047	0.000388733	6.16e-05	0.000102501	0.000236737	146				85.8608	71.4282	80.0878	54.8546
DS059	F	9.34702	NO	Eutirox	0.00309992	0.000351649	0.00284179	0.00480219	0.000876491	0.00167178	0.000546825	0.00714192	0.000387705	0.00237842	0.001472	0.000597421	0.00252596	0.0327531	0.000112229	0.00124041	0.000359894	0.000387405	0.000245209	1.94e-05	0.000260415	0.000519952	0.000607896	0.00146632	5.62e-05	4.02e-05	0.000922507	0.000461904	7.03e-05	0.000138213	0.000246396
DS060	M	5.013	YES	Vitamin D and Bach flower supplements	0.00292277	0.000272669	0.00292867	0.00410983	0.00041993	0.00174634	0.000528963	0.00485867	0.000376689	0.00174196	0.00129687	0.000293125	0.00413631	0.026786	6.37e-05	0.000349889	0.000207146	0.000418002	9.78e-05	1.53e-05	0.000207982	0.000406499	0.000142933	0.00074205	5.31e-05	4.38e-05	0.000847649	0.000473721	4.36e-05	0.000152906	0.000174226	62	32	33	51.6129
DS061	M	13.0294	YES	Enapren, Iron supplement, Gastrotuss	0.00325648	0.000390987	0.00345437	0.00610871	0.00169937	0.00204516	0.000409387	0.00647095	0.000473741	0.0020234	0.000919788	0.000414534	0.00519825	0.0308019	0.000115068	0.00091313	0.00038447	0.000295711	0.000296586	2.43e-05	0.000277241	0.000413769	0.000142188	0.000511125	5.33e-05	6.43e-05	0.00131448	0.000477773	7.84e-05	6.97e-06	0.000386572	158				39.5571	38.9376	39.3093	24.8793
DS062	M	21.9384	YES	NO	0.00384	0.000458	0.003788	0.005139	0.000527	0.001888	0.00068	0.007287	0.00057	0.001867	0.000996	0.000611	0.00319	0.029686	0.000104	0.00065	0.000393	0.000413	0.000217	1.7e-05	0.000189	0.0005	0.000287	0.000691	6.6e-05	8e-05	0.001697	0.000409	7.5e-05	0.000198	0.000209
DS063	F	4.93634	YES	NO	0.0031771	0.000333206	0.00316847	0.0054791	0.00082536	0.00304436	0.000334371	0.00654713	0.000345818	0.00253713	0.00132574	0.000342799	0.0047326	0.0277329	6.08959e-05	0.000609932	0.000262595	0.000277938	0.000337078	5.6146e-06	0.00011316	0.00049652	0.000164809	0.000788661	7.79406e-05	7.48515e-05	0.00176971	0.000335665	7.79045e-05	0.000140931	0.000198209
DS064	M	10.0233	YES	Eutirox	0.003443	0.000386	0.003858	0.004163	0.001196	0.00213	0.00074	0.006152	0.000402	0.00205	0.001583	0.000356	0.006236	0.036081	0.000109	0.000563	0.000257	0.000333	0.000165	2.5e-05	0.000111	0.000486	0.000791	0.000752	0.000168	7.5e-05	0.000711	0.00053	8.2e-05	0.000163	0.000216	121				50.6557	59.1149	54.0394	44.6606
DS065	M	15.0198	YES	NO	0.00378	0.00051	0.003967	0.004935	0.001163	0.002156	0.000527	0.006734	0.000326	0.002204	0.001255	0.000671	0.00734	0.031506	0.000139	0.000697	0.000385	0.000384	0.000175	2.5e-05	0.000229	0.00049	0.000283	0.000782	8e-05	9.3e-05	0.001008	0.000393	6.3e-05	4.2e-05	0.000286	181				68.971	75.9397	71.7585	39.6456
DS066	M	13.0431	YES	Eutirox, Omeogrif	0.0037483	0.000428303	0.00444365	0.00608694	0.00131859	0.0018659	0.000305576	0.00801611	0.000356649	0.00292957	0.00113227	0.000451239	0.00320801	0.0323076	7.29e-05	0.000853915	0.000299892	0.000442067	0.000254203	6.76e-06	0.000294357	0.000512442	0.000138729	0.000839977	9.27e-05	4.11e-05	0.00121904	0.00049625	8.62e-05	2.29e-05	0.000377683	157				54.5434	45.1254	50.7762	32.3415
DS067	M	3.0089	NO	NO	0.002576	0.000324	0.001798	0.005386	0.000206	0.001984	0.000512	0.004989	0.000311	0.001702	0.00087	0	0.003857	0.018269	5.6e-05	0.000519	0.000261	0.000367	0.000167	1.5e-05	0.000126	0.000313	0.00023	0.000353	5.2e-05	6e-05	0.0011	0.000272	4.8e-05	0	0.000272
DS069	F	11.0801	YES	Eutirox	0.00353676	0.000455811	0.00362604	0.00480891	0.00053915	0.0024021	0.000399358	0.00639749	0.000422561	0.0029819	0.0013217	0.000283394	0.00490858	0.0290895	0.000115103	0.000734502	0.00022693	0.000445195	9.39e-05	2.99e-05	0.000214904	0.000503473	0.00024823	0.000963547	0.000109514	5.55e-05	0.00112086	0.000506372	9.14e-05	0.00011501	0.00024038	135				34.1564	47.3189	39.4214	29.201
DS070	M	5.21287	NO	Tamarine	0.0028492	0.000303517	0.00262127	0.0048063	0.000504183	0.00246668	0.000422778	0.00564932	0.000434682	0.00221199	0.00137094	0.000307263	0.00515564	0.0300319	4.17205e-05	0.000400283	0.000210701	0.000408402	0.000170419	5.70033e-06	0.000184246	0.000415496	0.000192422	0.000811865	5.76795e-05	6.7856e-05	0.00084503	0.000336828	8.27383e-05	5.85751e-05	0.000226798	64	24	24	37.5
DS071	F	23.0253	YES	Eutirox	0.00308992	0.000386484	0.00321731	0.00356741	0.000315951	0.00132532	0.000807799	0.0040878	0.000221849	0.0017243	0.000913062	0.000306894	0.00226386	0.0211288	0.000114726	0.000644449	0.000194955	0.000292567	9.49e-05	1.88e-05	0.000213634	0.00041465	0.000448298	0.000734922	5.84e-05	2.92e-05	0.00084174	0.000383352	5.41e-05	7.68e-05	0.000157518
DS072	M	3.98357	YES	Eutirox	0.00381222	0.000434245	0.00404657	0.00417264	0.000807067	0.00479793	0.00211959	0.00598121	0.000370219	0.00224409	0.00165611	0.000366521	0.00678855	0.0219389	4.79678e-05	0.000608367	0.000321711	0.000422676	0.000189934	1.84576e-06	0.000186735	0.000528877	0.00098025	0.000844077	7.80083e-05	0.000125058	0.000948486	0.000889282	9.79869e-05	0.000172424	0.000356747
DS073	F	2.04791	NO	Vitamin D, Laxipeg	0.00290617	0.000298921	0.00252563	0.00403991	0.00123948	0.0021917	0.000967936	0.00450376	0.000447203	0.00156926	0.00124633	0.00019032	0.00383733	0.021931	2.95256e-05	0.000424128	0.000169931	0.00018175	0.000191016	9.22325e-06	0.000230747	0.000346337	0.000554241	0.000441532	6.00412e-05	5.6192e-05	0.00100163	0.000434603	6.30669e-05	8.02254e-05	0.000225089	50	27	31	54
DS074	M	6.03149	NO	NO	0.00334425	0.000392815	0.0034582	0.00496465	0.000581686	0.00262861	0.000522114	0.00668695	0.000459979	0.00189559	0.00158085	0.000225277	0.00476036	0.0282969	7.24e-05	0.000668718	0.000422977	9.61e-05	0.000156549	7.04e-06	0.000179338	0.000434148	0.000222724	0.000667148	4.98e-05	5.94e-05	0.000591095	0.000338663	4.11e-05	1.32e-05	0.000294077
DS075	M	7.718	YES	NO	0.00376331	0.000472942	0.00432031	0.00408063	0.00116204	0.00177365	0.000573129	0.00736729	0.000360841	0.00240668	0.00143303	0.000459608	0.00263193	0.030915	7.81e-05	0.000743359	0.00040336	0.000470539	0.000233403	1.66e-05	0.000209786	0.000530908	0.000184097	0.00126271	9.95e-05	0	0.00116357	0.000344271	8.47e-05	0.000116975	0.000254301	94				53.348	38.3581	47.352	50.3745
DS076	M	2.54073	NO	NO	0.00321902	0.000478386	0.00293466	0.00325274	0.000569862	0.00173931	0.000667387	0.00501233	0.000330144	0.00139847	0.00135405	0.000305112	0.00292356	0.0200088	6.33128e-05	0.000495399	0.000188599	0.000274047	9.6071e-05	1.57996e-06	0.000150836	0.000431385	0.00013175	0.00063073	3.4523e-05	3.75634e-05	0.000947248	0.000285264	4.2979e-05	0	0.000175172
DS077	M	5.05133	NO	Captopril	0.00372137	0.000439542	0.00395268	0.00490608	0.0023115	0.00260869	0.000728151	0.00706304	0.00059291	0.00226195	0.00168552	0.000113789	0.00355099	0.0307951	0.000118294	0.000625662	0.000374206	0.000435416	0.000533318	1.55e-05	0.000143025	0.000512493	0.000540737	0.000755012	0.00010126	2.05e-05	0.00178081	0.000473629	6.73e-05	0.000136674	0.000217645	61	27	28	44.2623
DS078	M	7.69884	NO	NO	0.002876	0.000391	0.002921	0.005518	0.001058	0.001996	0.000441	0.006249	0.000503	0.002417	0.001208	0.000262	0.004389	0.026336	5.2e-05	0.000538	0.000438	0.000212	0.000171	1.5e-05	0.000206	0.00039	5.5e-05	0.000496	5.2e-05	7.3e-05	0.000615	0.00031	9.1e-05	0	0.000228
DS079	F	12.9637	YES	NO	0.00345994	0.00048896	0.00365078	0.00535828	0.000816372	0.00279081	0.000721975	0.00630439	0.000369725	0.00217576	0.000784867	0.000523557	0.00407786	0.0239821	6.27436e-05	0.000649257	0.000350871	0.000522149	0.000134945	1.18146e-05	0.000251838	0.000437525	0.000285063	0.000938986	7.65577e-05	5.27156e-05	0.000716141	0.000362176	5.78465e-05	4.67997e-05	0.000242751
DS080	F	11.0691	NO	NO	0.00292876	0.000396127	0.00278986	0.00459257	0.000471015	0.00184185	0.000361074	0.00407009	0.000341514	0.00133428	0.0010772	0.000327721	0.00370421	0.0225731	6.46367e-05	0.000486214	0.000296897	0.000217389	0.000126741	1.61811e-05	6.41473e-05	0.000362442	0.000147449	0.000672367	4.77879e-05	7.72411e-05	0.000593837	0.000303122	5.14634e-05	0	0.000166119
DS081	F	9.99316	NO	NO	0.00297204	0.00037839	0.00276873	0.0044328	0.000296219	0.00228647	0.000678756	0.00549167	0.000402453	0.00191092	0.000979268	0.000341348	0.00309784	0.0211893	4.39e-05	0.000393321	0.000232552	0.000431078	0.000175582	1.23e-05	0.000196531	0.000405918	0.000113787	0.000881388	4.75e-05	5.26e-05	0.000689002	0.000279376	4.97e-05	4.09e-06	0.000158309	121				42.5058	46.8017	44.2241	36.5489
DS082	F	29.2402	YES	Tapazole	0.003532	0.000484	0.003561	0.006078	0.00055	0.002512	0.000549	0.007203	0.000241	0.003117	0.001133	0.000598	0.004761	0.023831	8.8e-05	0.00064	0.000439	0.000441	9.1e-05	2.8e-05	0.000232	0.000519	8.6e-05	0.000815	5.2e-05	6.8e-05	0.00058	0.000351	5.2e-05	3.9e-05	0.000224
DS083	F	25.2156	YES	NO	0.00382877	0.000423462	0.003536	0.00583229	0.00128465	0.00272441	0.00063774	0.0073296	0.000449477	0.00241662	0.00114812	0.00108334	0.00463834	0.0277205	8.1613e-05	0.000700087	0.000446597	0.000260709	0.000278453	4.44389e-06	0.000116646	0.000539743	0.000214758	0.000985805	4.67636e-05	6.16063e-05	0.000940243	0.000543294	8.1843e-05	0.000194962	0.000267443
DS084	M	17.9822	YES	NO	0.00373161	0.00052759	0.00393585	0.00407759	0.000455832	0.00239526	0.000455914	0.00611855	0.000317194	0.00187396	0.000743565	0.000759437	0.00395573	0.0251719	7.97664e-05	0.000433023	0.000371229	0.000418493	0.000110298	2.4862e-05	0.000138753	0.000452828	4.16922e-05	0.000619506	9.15233e-05	7.89836e-05	0.00053905	0.000344374	3.6978e-05	6.44341e-06	0.000271321
DS085	M	14.0726	YES	NO	0.00319581	0.000422289	0.00298798	0.00484365	0.000289341	0.0022281	0.000343996	0.00506519	0.000275661	0.00181751	0.000902268	0.000360134	0.00589531	0.0208659	5.6255e-05	0.000475903	0.000289005	0.000413378	0.000117028	1.13511e-05	0.000102279	0.000386709	3.26744e-05	0.000652092	3.65827e-05	0.00010132	0.000576509	0.000280622	5.46983e-05	2.21538e-05	0.000164478
DS086	F	6.95414	NO	NO	0.002242	0.000241	0.001866	0.002883	0.000487	0.001907	0.000445	0.003504	0.000237	0.001435	0.001106	0.000131	0.003995	0.021201	4.2e-05	0.000366	0.000133	0.000284	0.000153	6e-06	0.000112	0.000305	6.1e-05	0.000681	3.1e-05	5.4e-05	0.000499	0.000288	2.6e-05	0	0.00016
DS087	M	3.14853	NO	NO	0.003632	0.00046	0.003888	0.006333	0.001127	0.00235	0.000436	0.006321	0.000412	0.002029	0.001821	0.000393	0.007025	0.028296	6.1e-05	0.000865	0.000438	0.000359	0.000255	8e-06	0.000167	0.000476	0.000144	0.001067	4.5e-05	0.000107	0.000831	0.000445	5.8e-05	4.7e-05	0.000304
DS088	F	13.0103	YES	NO	0.00258736	0.000281945	0.00209549	0.00544543	0.000312199	0.00289185	0.000536297	0.00521138	0.000450688	0.00272229	0.000966672	0.000287374	0.00678556	0.0268407	7.23e-05	0.000499895	0.00022264	7.93e-05	0.000178024	1.48e-05	0.000280919	0.000407994	0.00011189	0.000751147	5.76e-05	0.000106809	0.00083586	0.000326376	5.6e-05	0.00010237	0.00029233	158				53.348	39.5171	47.8156	30.2631
DS089	F	20.7201	YES	NO	0.003012	0.000301	0.002794	0.003155	0.000838	0.0022	0.000783	0.003832	0.00047	0.001187	0.000881	0.000672	0.00349	0.020124	9.1e-05	0.0004	0.000214	0.00014	0.00024	1.6e-05	0.000229	0.000361	0.000397	0.000506	8.8e-05	4.5e-05	0.001118	0.000375	5.6e-05	0.000101	0.00017
DS090	M	29.0212	YES	NO	0.00437999	0.000617803	0.00481553	0.00451474	0.00166304	0.0022407	0.000826666	0.00759161	0.000421759	0.00280898	0.00100524	0.000980032	0.00299103	0.0301044	9.87e-05	0.000640886	0.000491159	0.000603938	0.000359638	6.02e-06	0.000209186	0.000639735	0.000400956	0.000973203	9.76e-05	3.26e-05	0.00136539	0.000295617	0.000101182	6.42e-05	0.000260534
DS091	M	12.0055	YES	NO	0.00374416	0.000396843	0.00420781	0.00493139	0.00098516	0.0020425	0.000525201	0.0070219	0.000506641	0.00235741	0.00139996	0.000545301	0.00353359	0.03464	0.000125898	0.000893157	0.000357995	0.000445236	0.00031025	2.22e-05	0.000151456	0.000525959	0.000493039	0.00113855	0.000125778	4.15e-05	0.00109144	0.000428611	6.3e-05	0.000135333	0.000346933	145				59.905	32.041	48.7594	33.6272
DS092	F	16.2491	YES	NO	0.00371158	0.000574724	0.00398146	0.0059267	0.001019	0.00161851	0.000591247	0.00715845	0.000255811	0.00195708	0.000912821	0.000403344	0.00260999	0.0240303	7.99685e-05	0.0006442	0.000417585	0.000324408	0.000216277	2.11752e-06	0.000314388	0.000503105	0.000172527	0.000553412	6.64096e-05	2.21216e-05	0.00100526	0.000302808	3.01437e-05	0	0.000219287
DS093	M	9.98494	NO	NO	0.003322	0.000401	0.003189	0.004926	0.000426	0.001556	0.000333	0.005078	0.000313	0.001513	0.000813	0.000306	0.003826	0.020733	4.7e-05	0.000632	0.00021	0.000331	0.00024	8e-06	0.000126	0.000416	9.7e-05	0.000602	5.5e-05	6.2e-05	0.000834	0.000376	5.3e-05	0	0.000194
DS094	F	23.2142	YES	Eutirox	0.00344507	0.000406905	0.00352026	0.00550378	0.000781662	0.001845	0.000444607	0.00695718	0.00034063	0.00210159	0.000880853	0.000794033	0.00263399	0.0265285	0.000116239	0.000900113	0.000370972	0.000345487	0.000236746	1.12706e-05	0.000224885	0.000497586	0.000140694	0.000772765	7.28574e-05	5.32282e-05	0.0011142	0.0003217	7.1407e-05	9.74742e-05	0.000199213
DS095	M	9.0486	NO	"Prolife" supplements	0.00330062	0.000344269	0.00329021	0.00387081	0.000870412	0.00163684	0.000613026	0.00562566	0.000464495	0.00214064	0.00138928	0.000330777	0.00458836	0.0257553	0.000109591	0.00038858	0.000299606	0.000314107	0.000259293	1.29e-05	0.000265086	0.000478886	0.000423422	0.000773566	7.47e-05	7.07e-05	0.000993888	0.000562968	4.44e-05	0.000155824	0.000218642	110				67.402	35.8437	54.7787	49.7988
DS097	M	14.0151	YES	Eutirox	0.00366983	0.000503381	0.00391905	0.00445574	0.00118188	0.0022588	0.000678517	0.0073377	0.000428106	0.00233998	0.00114134	0.000767925	0.00412793	0.0271946	5.65e-05	0.000574682	0.000377992	0.000181997	0.000368252	1.95e-05	0.000261379	0.000525746	0.000271799	0.0009339	8.82e-05	3.9e-05	0.00123371	0.00038004	6.68e-05	0.000116878	0.000255042	169				33.1367	57.8266	43.0126	25.4513
DS099	M	5.04586	YES	Eutirox	0.00351611	0.000389512	0.00387353	0.00440907	0.0012319	0.00283683	0.000394992	0.00537529	0.000407067	0.00210939	0.00150695	0.000476962	0.00826937	0.0294469	7.7e-05	0.000366313	0.000334798	0.000273628	0.000333867	1.18e-05	0.000125137	0.000417441	0.000174129	0.000803347	7.18e-05	0.000126823	0.00119713	0.000466092	0.000100577	0.000149697	0.000236242
DS100	F	10.0178	NO	Lansox	0.00328021	0.0004308	0.00326893	0.00373788	0.00158786	0.00184562	0.00116134	0.00617782	0.000539031	0.00204981	0.00138194	0.000424941	0.00444457	0.0265474	1.03e-05	0.000563633	0.000306413	0.000217838	0.00026656	5.1e-06	9.37e-05	0.000423004	0.00170027	0.000708781	6.8e-05	8.41e-05	0.000700938	0.00109518	9.98e-05	0.000210016	0.000320816
DS101	F	14.0945	YES	Hydroxycholoroquine, Cortisone, Fluspiral	0.00327291	0.000346451	0.0032781	0.00518185	0.00145677	0.00169882	0.000279697	0.00593697	0.00032926	0.00288575	0.0014463	0.00023623	0.00436661	0.0234686	3.58e-05	0.00070753	0.000215729	0.000240903	0.00121524	2.05e-05	0.000249289	0.000460078	9.33e-05	0.000677533	9.95e-05	7.82e-05	0.0011396	0.000285842	9.04e-05	8.2e-05	0.000238336
DS102	M	12.9829	NO	Eutirox	0.004324	0.000609	0.004399	0.005696	0.000911	0.002304	0.000429	0.00698	0.000442	0.002647	0.000956	0.00055	0.00422	0.029189	0.000103	0.000803	0.000339	0.000454	0.000202	1.6e-05	0.000251	0.000544	0.000144	0.00084	6.5e-05	2.8e-05	0.000831	0.000405	4.8e-05	5e-06	0.000241	158				65.6844	49.8955	59.3689	37.5752
DS103	F	16.0164	NO	"Sustenium plus" supplements	0.00245446	0.000232289	0.00186013	0.00502934	0.00126438	0.00130145	0.000520682	0.00477826	0.000453165	0.00163007	0.000653084	0.000422963	0.00289915	0.0229262	0	0.000575814	0.000215363	0.000264232	0.000272	7.86e-06	0.000115868	0.000336377	0.000330573	0.000536689	3.18e-05	5.12e-05	0.000523304	0.000486895	5.42e-05	0	0.000171007
DS104	M	14.0479	NO	NO	0.00376132	0.000429557	0.00365312	0.00512857	0.000680558	0.00262875	0.000651185	0.00560451	0.000402384	0.00161193	0.00104102	0.000420912	0.00424681	0.024764	7.6e-05	0.000544512	0.000311901	0.000313701	0.000129552	3.47e-06	0.000190637	0.000437566	0.000420813	0.000729133	7.88e-05	5.02e-05	0.000884001	0.000327606	4.76e-05	0.000140665	0.000244345	171				48.0788	39.4549	44.6292	26.099
DS105	M	3.1321	NO	NO	0.00335567	0.000432488	0.00323488	0.00457808	0.000594873	0.00229565	0.000682446	0.00480637	0.000294437	0.00171458	0.00128387	0.000228514	0.00405883	0.0228537	2.8e-05	0.000675241	0.000161649	0.000321046	0.000222908	1.68e-05	0.000199618	0.000418558	0.000270101	0.000567062	5.12e-05	6.8e-05	0.00100702	0.000333241	3.54e-05	0	0.000315228
DS106	F	5.02396	YES	NO	0.00363241	0.000388911	0.0036486	0.00380365	0.000480776	0.0029339	0.00207074	0.00619307	0.000542107	0.00189909	0.00171086	0.000406724	0.00450455	0.0253936	0.000105102	0.000498382	0.000295383	0.000167411	0.000153257	1.21e-05	6.34e-05	0.000495361	0.00169045	0.00144007	9.37e-05	6.05e-05	0.000801876	0.00119668	7.3e-05	0.000235655	0.000327076	61	25	33	41.6667
DS107	M	9.02669	YES	Eutirox	0.00313059	0.000377046	0.00278931	0.00387145	0.000936825	0.00242348	0.000774924	0.00702982	0.000566073	0.00224665	0.00115954	0.000376814	0.00481662	0.0287233	9.9e-05	0.000381399	0.000335879	0.000312842	0.000178964	5.94e-06	0.000188628	0.000438007	0.000484058	0.000731303	5.48e-05	5.67e-05	0.00103637	0.000488492	9.12e-05	0.000110235	0.000258425	109				79.6985	51.2509	68.3195	62.6784
DS108	F	4.19713	NO	Thyroid USP	0.00303336	0.000286425	0.00282849	0.00651407	0.00125463	0.0025236	0.000405869	0.00728277	0.000505072	0.00295339	0.00146773	0.000202809	0.00454174	0.0386467	6.26e-05	0.000581057	0.000273587	0.000388527	0.00031422	1.37e-05	0.000165507	0.000464594	0.000403889	0.00071448	9.86e-05	4.22e-05	0.00116044	0.000524286	7.31e-05	0.000169046	0.000317094	52	21	11	40.3846
DS110	F	5.91376	YES	Gaviscon, Lucen, Captopril	0.00366805	0.000489924	0.00386261	0.00578572	0.00106254	0.00300559	0.000628769	0.00726884	0.00051891	0.00266134	0.00132836	0.000376834	0.00465027	0.030985	4.88e-05	0.000698917	0.000373066	0.000263625	0.000259396	3.21e-05	0.000229546	0.000540416	0.000262314	0.000745747	8.14e-05	7.99e-05	0.00081033	0.000373314	6.52e-05	0.00014733	0.000264076
DS111	M	11.9644	YES	Eutirox	0.00334444	0.000367882	0.00342015	0.00415393	0.000877689	0.00234947	0.00212302	0.00642531	0.000518987	0.00191167	0.000839518	0.000356624	0.00396468	0.030033	9.06959e-05	0.000573005	0.000374601	0.000238938	0.000196368	2.04771e-05	0.000159919	0.000475914	0.00189999	0.000732219	0.000104504	3.9431e-05	0.000974469	0.0013156	7.66256e-05	0.00018507	0.000474962	144				26.0295	39.1962	31.2962	21.7335
DS112	F	25.0842	YES	Eutirox	0.00349665	0.000451481	0.0034069	0.00434073	0.00073469	0.00190857	0.000372007	0.00636088	0.000312004	0.00188205	0.000968683	0.000457099	0.00325015	0.0231357	5.45e-05	0.000644322	0.000410928	0.000481754	0.000137675	3.96e-06	7.98e-05	0.000443431	0.000170484	0.000480492	6.34e-05	4.15e-05	0.000325255	0.000483199	6.19e-05	0	0.000190904
DS113	M	12.9692	YES	Tapazole	0.003084	0.000403	0.002868	0.004486	0.000393	0.002937	0.000738	0.005617	0.000419	0.002095	0.001125	0.000509	0.004565	0.022139	0.000106	0.000598	0.000309	0.000185	9.8e-05	1.5e-05	0.000259	0.000437	0.000163	0.00075	3.8e-05	4.9e-05	0.000899	0.000339	6e-05	2.6e-05	0.000263	158				21.0584	21.9669	21.4218	13.5581
DS114	F	7.98905	NO	NO	0.00337997	0.000455135	0.00330533	0.00470376	0.000967029	0.00165104	0.000501896	0.00620628	0.000468593	0.00209569	0.000958583	0.000292249	0.00265234	0.0239578	4.85e-05	0.00062308	0.000304813	0.000334787	0.000172751	3.52e-06	9.94e-05	0.00045696	0.000145823	0.000505652	5.02e-05	3.28e-05	0.000653748	0.000346109	3.14e-05	0	0.00028725
DS115	F	5.65366	YES	Tyrosint, Carduus Mariano extract	0.00319545	0.000389668	0.00374182	0.00504834	0.00240549	0.00207817	0.000419235	0.0057634	0.000382101	0.00180729	0.00120395	0.000470286	0.00509423	0.0262335	8.44e-05	0.000602922	0.00035304	0.000407019	0.000366579	4.11e-06	0.000232766	0.000431393	0.000179351	0.000483762	8.89e-05	6.85e-05	0.000722295	0.000377473	3.66e-05	0.000102698	0.000228396
DS118	F	3.85216	YES	NO	0.00293371	0.000298249	0.00264092	0.00287864	0.00169886	0.00223299	0.00222966	0.00517377	0.000446023	0.00171299	0.00154245	0.000322293	0.00285127	0.0225596	3.62e-05	0.000232599	0.000196452	0.000178423	0.000326208	5.73e-06	0.000169154	0.000401907	0.00204786	0.000832543	5.15e-05	3.76e-05	0.00117415	0.00128419	6.85e-05	0.000192213	0.00037839	47	20	16	42.5532
DS120	F	4.87064	NO	NO	0.00336301	0.000382576	0.00347153	0.00431685	0.00121782	0.00201515	0.000514896	0.00689496	0.000281565	0.00229461	0.00149123	0.000345978	0.00288626	0.0347115	7.8e-05	0.000659221	0.000333992	0.00040647	0.00031374	8.79e-06	0.000177629	0.000550889	0.000300613	0.000877597	5.24e-05	2.39e-05	0.00106687	0.000735206	3.27e-05	8.14e-05	0.000303932	60	29	28	48.3333
DS122	M	3.93977	YES	Eutirox, Cortisone	0.00359145	0.000404172	0.00387141	0.00377226	0.0012221	0.00251911	0.000595971	0.00714108	0.000434882	0.00237136	0.00160222	0.000337154	0.00343114	0.0284798	7.29628e-05	0.000730761	0.000296425	0.000573243	0.000289879	8.88283e-06	0.00021305	0.000506289	0.000466182	0.000873816	8.8908e-05	3.09678e-05	0.00115981	0.000401792	5.24231e-05	0.000195909	0.000275789	48	29	20	60.4167
DS123	M	10.0726	YES	Eutirox	0.00371998	0.000393555	0.00420681	0.00516428	0.00212918	0.00246394	0.000497575	0.00750413	0.000444362	0.00251132	0.00112652	0.000471589	0.00326538	0.0312707	0.000105095	0.000737634	0.000350375	0.000505969	0.000422663	2.16318e-05	0.000243922	0.000516809	0.000254912	0.00111842	6.59024e-05	4.20932e-05	0.00131894	0.000310634	6.30481e-05	0.000129563	0.000317782	122				58.3029	46.6101	53.6258	43.9556
DS124	F	13.1526	NO	NO	0.00342153	0.000377819	0.00302232	0.00472494	0.000921242	0.00217724	0.000586629	0.00757865	0.000343741	0.00261362	0.00107291	0.000659156	0.00314221	0.0312337	5.92e-05	0.000569139	0.000431884	0.000215589	0.000265686	7.42e-06	0.000139468	0.000503363	0.000539303	0.00051842	5.19e-05	4.74e-05	0.00123285	0.000590918	6e-05	0	0.00025087	159				56.1481	21.9669	42.4756	26.7142
DS125	M	10.0123	NO	Clavulin (ended three days ago)	0.00282842	0.000274973	0.00283216	0.00346453	0.00122031	0.00239154	0.000461238	0.00516386	0.000354314	0.00219217	0.00124366	0.000268948	0.00699486	0.0216779	8.02e-05	0.000401895	0.000232944	0.000163106	0.000350689	2.31e-05	0.00028038	0.000425861	6.13e-05	0.000463334	2.16e-05	0.000123212	0.00111329	0.000295274	9.37e-05	0	0.000262796
DS126	M	7.4935	NO	Maalox Plus	0.00342169	0.000481193	0.00359766	0.00441104	0.00107786	0.00200872	0.0006545	0.00634172	0.000490006	0.00233856	0.00145725	0.000574597	0.00408075	0.0280631	7.55e-05	0.000736857	0.000297084	0.000242097	0.000308308	7.73e-06	0.000241029	0.000527262	0.000447105	0.00139039	6.53e-05	4.89e-05	0.00113656	0.000400475	5.18e-05	0.000130196	0.000375038	91				34.311	25.1444	30.6444	33.6751
DS127	M	12.011	YES	Omega 3 supplements	0.00301806	0.00038803	0.00284839	0.00382037	0.00112299	0.00216063	0.000740288	0.00579974	0.000555515	0.00158705	0.00103153	0.000315146	0.00287156	0.0255488	7.97e-05	0.000379082	0.00029623	0.000221493	0.000381583	1.02e-05	0.000276069	0.00039817	0.000289735	0.000562539	8.08e-05	3.35e-05	0.00166073	0.00043429	5.74e-05	2.13e-05	0.000175829	145				49.8312	48.3486	49.2382	33.9574
DS128	M	5.48939	YES	NO	0.00333491	0.000393953	0.00350039	0.00485063	0.00104908	0.00151197	0.000401919	0.00562704	0.000472962	0.00198724	0.0010671	0.00027488	0.00276994	0.0275124	7.03e-05	0.000404597	0.000304826	0.000559677	0.000281351	0	0.000176715	0.000406756	0.000160487	0.00056156	6.3e-05	3.85e-05	0.00103388	0.000292087	3.6e-05	5.72e-05	0.000205472
DS129	M	4.01369	NO	Tyrosint	0.00392002	0.000407187	0.00419802	0.00322088	0.000890102	0.00282438	0.00258331	0.00496376	0.00036818	0.00164727	0.00121715	0.000261746	0.00315779	0.0242421	3.4e-05	0.0003166	0.000216008	0.000358278	0.000314423	9.07e-06	9.88e-05	0.000518992	0.00177387	0.0011165	0.000127052	4.62e-05	0.00119552	0.000881885	4.48e-05	0.000270662	0.000283109	50	23	20	46
DS130	M	13.1581	NO	NO	0.00367391	0.00043302	0.00342172	0.00422601	0.000856044	0.00226049	0.000953816	0.00797534	0.000648646	0.0023658	0.00103403	0.000663847	0.0034051	0.0307528	0.000101715	0.000387272	0.000497482	0.000373865	0.00025307	2.14e-05	0.000204783	0.000501898	0.000525894	0.00105474	8.7e-05	4.2e-05	0.00109891	0.000549717	6.55e-05	6.22e-05	0.000303408	160				31.3792	50.1542	38.8892	24.3057
DS131	M	6.03422	YES	NO	0.00329376	0.000349939	0.00302306	0.00376793	0.00152989	0.00321829	0.00276577	0.00660258	0.000538003	0.00236104	0.00152849	0.000433695	0.00465096	0.0282278	0.00010764	0.000456735	0.000403804	0.000317873	0.000390304	1.43e-05	0.000195955	0.00046384	0.00213227	0.000844806	8.13e-05	7.16e-05	0.00124852	0.00171843	7.47e-05	0.00021019	0.000503959	74	36	41	48.6486
DS132	M	4.87885	NO	Bentalan	0.00273886	0.000325574	0.00249742	0.0030039	0.000890689	0.00152966	0.000440301	0.00445644	0.000165565	0.00154153	0.00107296	0.000313812	0.00272941	0.0239814	4.1e-05	0.000851673	0.000173255	0.000314022	0.000303255	3.95e-06	0.000138501	0.000392081	0.00013542	0.000894852	2.98e-06	3.62e-05	0.0012664	0.000271831	3.83e-05	5.64e-05	0.000194021	60	22	16	36.6667
DS133	F	4.06023	YES	NO	0.00312447	0.000312091	0.00296288	0.0034307	0.000898688	0.00199588	0.00137893	0.0048255	0.000363145	0.00162494	0.00112016	0.000319347	0.00387383	0.0240964	8.7e-05	0.000482495	0.000184542	0.000246416	0.000150479	1.27e-05	6.99e-05	0.000407688	0.00136097	0.00106618	6.05e-05	4.03e-05	0.00106468	0.000612762	5.7e-05	0.000118032	0.000270423
DS134	M	4.2245	YES	NO	0.00367188	0.000392122	0.00373545	0.00513555	0.0024375	0.00263898	0.000841292	0.00840631	0.000486104	0.00232127	0.0013575	0.000381699	0.00415909	0.0327028	8.3e-05	0.000691777	0.000392126	0.000362444	0.000383208	2.17e-05	0.000135594	0.000536266	0.000899947	0.000938679	8.67e-05	6.94e-05	0.00148879	0.000503839	7.52e-05	0.000235607	0.000282819	52	23	16	44.2308
DS135	F	16.6133	NO	Eutirox	0.00315945	0.000362404	0.00320927	0.00489385	0.000554651	0.00137324	0.000556405	0.00713644	0.000440806	0.00202044	0.00097298	0.00055158	0.00197416	0.0286881	0.000113556	0.000686286	0.000387737	0.000385744	0.000141546	0	0.000181529	0.00046357	0.000253986	0.000522406	7.64e-05	2.16e-05	0.00100519	0.000391967	4.93e-05	7.81e-05	0.000186749
DS136	M	12.0082	YES	NO	0.00407377	0.000531209	0.00471377	0.00543597	0.00154985	0.00226627	0.000542282	0.00757668	0.000600221	0.00281006	0.00137485	0.000519381	0.00435105	0.0361741	7.12e-05	0.000588614	0.000351221	0.000691381	0.000262269	1.46e-05	0.000292118	0.000544202	0.000310069	0.000965214	8.43e-05	4.64e-05	0.00130504	0.000431398	0.000104447	0.000134932	0.000313402
DS137	M	5.05407	NO	"Betotal" supplements	0.0031751	0.000289956	0.00320301	0.00341117	0.000465356	0.00174657	0.000773982	0.0053059	0.000379034	0.00202527	0.00140135	0.000290593	0.00302826	0.0258515	0.00011058	0.000268123	0.00016517	0.000181148	0.000189744	2.33e-05	0.000127634	0.000459429	0.000766916	0.00110685	6.05e-05	4.64e-05	0.00106837	0.000486036	4.63e-05	0.000219066	0.000203797
DS138	M	4.71458	NO	Tapazole	0.00348692	0.000396271	0.00346588	0.00406167	0.00128278	0.00208278	0.000342775	0.00486168	0.000230996	0.00134919	0.00134163	0.000182183	0.0040192	0.0299086	0.000107815	0.000690161	7.31e-05	0.000574897	0.000184775	1.46e-05	0.000147987	0.000464639	0.000339829	0.000677114	4.08e-05	5.84e-05	0.00123513	0.000527284	4.69e-05	0.000109923	0.000305958	58	24	13	38.7097
DS141	M	7.81656	NO	Eutirox	0.00393187	0.000498228	0.00400236	0.00625684	0.000610297	0.00258938	0.000878553	0.00590081	0.000537042	0.00199464	0.00154652	0.000416206	0.00494679	0.0321439	6.14e-05	0.00045198	0.000296608	0.000403419	9.36e-05	1.72e-05	8.41e-05	0.000503374	0.000369871	0.00122375	5.21e-05	6.27e-05	0.000772845	0.000377808	2.92e-05	0.000135995	0.000318211	95				15.4636	42.5487	26.2977	27.6818
DS142	M	3.2553	NO	NO	0.00373355	0.000547324	0.00385435	0.00397203	0.00102506	0.00237705	0.000916333	0.00749591	0.000397565	0.00178003	0.00171262	0.000394236	0.002942	0.0279596	7.77e-05	0.000653323	0.000382674	0.000757117	0.000247192	1.38e-05	0.000192425	0.000538001	0.00060291	0.000612817	7.02e-05	4.88e-05	0.000952296	0.000517646	5.33e-05	0.000132914	0.000306223	40	20	24	50
DS143	M	8.00548	NO	Eutirox	0.00333539	0.000447376	0.00339375	0.00463907	0.000337143	0.00234882	0.000489725	0.00593781	0.000344383	0.00233923	0.0013361	0.000141358	0.00374133	0.0263248	0.000132929	0.000695424	0.000312512	0.000291833	0.000139682	1.42e-05	0.000312803	0.000455736	0.000135034	0.000821081	5.39e-05	3.61e-05	0.00126977	0.000354587	8.01e-05	8.42e-05	0.000161486
DS144	M	5.99589	NO	NO	0.00283432	0.00030461	0.00293815	0.00340224	0.000947665	0.00145284	0.000454546	0.0047505	0.000230602	0.00167632	0.00113509	0.0001492	0.00151029	0.0269566	4.24e-05	0.000534023	0.000166615	0.000171036	0.000168984	1.34e-05	0.000202754	0.000384533	0.000188976	0.000740181	3.67e-05	2.29e-05	0.00076259	0.000270418	4.85e-05	0	0.000335098	74	28	16	37.8378
DS145	M	7.32101	NO	NO	0.00273946	0.000288202	0.00240605	0.00290666	0.00126441	0.00130112	0.000580084	0.0042095	0.000253846	0.00177589	0.000887224	0.000278751	0.00247078	0.0350007	9.35e-05	0.000601415	0.000121684	0.000160918	0.000300262	4.9e-06	0.000208788	0.000390071	0.000537376	0.000788356	6.89e-05	1.69e-05	0.000886981	0.000437183	5.19e-05	5.54e-05	0.00015198
DS146	M	3.03628	NO	NO	0.00280365	0.000362705	0.00253211	0.00288608	0.000789272	0.00171957	0.00074113	0.00357517	0.000306891	0.000974258	0.000917218	0.000102344	0.00398633	0.0187262	6.09e-05	0.000316789	0.000185843	0.000382036	0.000183553	6.41e-06	7.83e-05	0.000322469	0.000144727	0.000433662	7.12e-05	5.41e-05	0.000509243	0.000225106	4.63e-05	0	0.000193904	38	23	14	60.5263
DS147	F	10.9815	YES	NO	0.00316078	0.000354436	0.00313911	0.00418272	0.0011871	0.00223397	0.000668582	0.00683643	0.000427766	0.00246594	0.00121305	0.000459053	0.0027925	0.0230202	5.16e-05	0.000497095	0.000428723	0.000386155	0.000222564	1.63e-05	0.000319642	0.000446077	0.000225949	0.00104926	4.8e-05	5.21e-05	0.000857651	0.000415161	7.35e-05	8.79e-05	0.000184573	133				44.9399	66.658	53.6272	40.3212
DS148	F	4.35044	NO	NO	0.00299744	0.000237449	0.00275915	0.00569337	0.000491152	0.00416071	0.000278639	0.00626823	0.000561601	0.00313996	0.00175771	0.000359229	0.00995769	0.0341733	2.44e-05	0.000392966	0.000340853	0.000428548	0.000142892	3.48e-05	0.00017346	0.000448596	0.000115185	0.00088666	3.93e-05	0.000152698	0.00117151	0.000436123	9.28e-05	0.000154164	0.000274587
DS149	F	6.01506	YES	Eutirox	0.00356573	0.000384866	0.00363418	0.00481958	0.000534723	0.00214059	0.000445319	0.00536739	0.00033362	0.00224484	0.00169859	0.000332522	0.00600738	0.0294868	0.00013842	0.00037252	0.000198416	0.000550724	0.000208713	8.94e-06	9.07e-05	0.000491792	0.000301161	0.00108169	8.36e-05	8.16e-05	0.00112527	0.000433147	9.65e-05	0.000100249	0.000253929
DS151	M	4.23819	NO	Eutirox	0.00256205	0.000336253	0.00214422	0.00433403	0.000642218	0.00165627	0.000853324	0.0043991	0.000315776	0.0017621	0.00106018	0.000118655	0.00280185	0.0216115	3.08e-05	0.000373058	0.000129503	0.000157172	0.000173675	6.77e-06	0.000175837	0.000307112	0.000175759	0.000871956	5.99e-05	3.15e-05	0.000652612	0.000382828	4.33e-05	0	0.000139765	52	28	31	53.8462
DS153	F	4.64613	NO	Vitamin D and Omega 3 supplements	0.00340353	0.000378849	0.00303836	0.00393648	0.00147021	0.0022475	0.00220266	0.00692101	0.000707437	0.00227358	0.00147229	0.00038599	0.00439317	0.0278082	5.96e-05	0.000456001	0.000262904	6.69e-05	0.000508316	1.26e-05	0.000192237	0.000450448	0.00212347	0.000741149	0.000105661	5.59e-05	0.00111871	0.00117532	0.000107041	0.000219244	0.000455428	58	32	29	55.1724
DS154	F	7.10198	YES	Eutirox	0.00342731	0.000432775	0.00377711	0.00441725	0.000919993	0.00255798	0.000403678	0.00628498	0.000452543	0.00203429	0.0014983	0.000335585	0.00631794	0.0297906	7.92e-05	0.000539191	0.000299403	0.00035541	0.000297411	1.52e-05	0.000163313	0.000466535	0.000180436	0.00113811	8.61e-05	8.28e-05	0.00118477	0.000378195	8.98e-05	0.000134458	0.00025749	87				20.5103	52.089	33.1418	38.094
DS155	M	12.115	YES	Eutirox	0.00365251	0.000479439	0.00379675	0.00396434	0.000747607	0.00280637	0.000606728	0.00492635	0.000324495	0.00170516	0.00100393	0.000424423	0.00588349	0.0213695	5.21e-05	0.000298504	0.00011871	0.000410805	0.000185346	6.82e-06	0.000196745	0.000469434	0.000226347	0.000981274	7.71e-05	0.000104503	0.000640532	0.000416276	5.69e-05	0.000106633	0.000230451	147				29.1403	46.2221	35.973	24.4715
DS156	F	7.20055	NO	Apropos supplements and probiotics	0.00285399	0.000392528	0.00259242	0.00475446	0.000610641	0.00205009	0.000392749	0.0042975	0.000359289	0.0018371	0.00103464	0.000106887	0.00683034	0.0215755	3.04e-05	0.000537114	0.000236043	0.000381017	0.000236466	1.66e-05	0.000125308	0.000348607	0.000112542	0.000450002	3.72e-05	0.000101095	0.000582798	0.000252696	7.86e-05	0	0.000284611	87				33.1885	25.5947	30.1509	34.6562
DS157	M	7.02259	NO	NO	0.0033657	0.000429612	0.00359802	0.00496071	0.00108018	0.00288914	0.000543903	0.00662601	0.000571485	0.00209702	0.00125602	0.000289671	0.00790641	0.0306021	8.07e-05	0.000614012	0.000262663	0.000466522	0.000220142	1.2e-05	0.000158121	0.000449756	0.00033144	0.000825617	8.26e-05	0.000115669	0.000697872	0.000303133	5.9e-05	0.000121789	0.000281044	85				41.9794	37.4577	40.1707	47.2597
n004	M	16.8329	YES	Fornistin and Aircort	0.00377483	0.000489639	0.00405433	0.00456774	0.000305225	0.00139958	0.000419637	0.00466219	0.000247657	0.00111098	0.000633927	0.000458652	0.00231563	0.0208414	4.78721e-05	0.000616339	0.000327172	0.000307587	7.1986e-05	1.33444e-05	0.000104538	0.000389071	0.000100195	0.000502012	7.93693e-05	4.21481e-05	0.000300293	0.00027425	2.93915e-05	0	0.000196034
n007	M	3.66027	YES	NO	0.00310616	0.000330354	0.00303312	0.00500254	0.00109863	0.00200774	0.000408735	0.00712705	0.000515407	0.0029152	0.00115367	0.000337691	0.00488936	0.0286668	9.8513e-05	0.000804386	0.000526928	0.000340485	0.000196442	1.82457e-05	0.000133199	0.000461434	0.000268531	0.00089298	8.54608e-05	8.83201e-05	0.000696419	0.000399132	6.60851e-05	0.000126757	0.000200516
n009	F	20.6904	NO	Jasmin extract	0.00338041	0.000429579	0.00311261	0.0045314	0.000686012	0.00130862	0.000376822	0.00385001	0.000336091	0.00105231	0.00101058	0.000372199	0.00218743	0.0217782	3.32016e-05	0.000675035	0.000229359	0.000409546	0.000187883	4.85851e-06	0.000204819	0.000416457	0.000173139	0.000595231	6.94637e-05	3.64697e-05	0.000583029	0.000338015	3.03012e-05	0	0.000147234
n013	M	12.9644	YES	NO	0.00440974	0.000607063	0.00516906	0.00456678	0.000774959	0.00164374	0.000489472	0.00677545	0.000560057	0.00223092	0.00141067	0.000381156	0.00351639	0.0291619	8.53971e-05	0.000883937	0.000489295	0.000182504	0.000124592	2.08077e-05	0.000145982	0.000522548	0.000392806	0.000679584	0.000118223	4.62899e-05	0.000484943	0.000442418	5.85713e-05	0.000205143	0.000245657
n016	F	16.7589	YES	NO	0.00332594	0.00038766	0.00357166	0.00584991	0.000472334	0.00248316	0.00024952	0.006921	0.000280104	0.00227856	0.0010721	0.000355911	0.0039642	0.0290311	9.05415e-05	0.000720756	0.000357428	0.000449858	7.43265e-05	2.21165e-05	0.000278131	0.000491546	8.18394e-05	0.000748567	9.9083e-05	5.48738e-05	0.000746241	0.000379727	5.74649e-05	0	0.000190462
n017	M	15.1699	YES	N/A	0.00379959	0.000539439	0.00400485	0.005922	0.000284024	0.00211799	0.000434012	0.00670837	0.000350599	0.00261687	0.00100445	0.000769619	0.00333836	0.0302368	9.34663e-05	0.000741753	0.000465738	0.000329019	9.68247e-05	0	0.000231226	0.000531768	0.000100894	0.000668553	7.53491e-05	7.11036e-05	0.00073732	0.000401227	5.59315e-05	4.1118e-06	0.000329263
n020	F	18.1315	YES	NO	0.00326358	0.000388007	0.00297231	0.00508725	0.000328001	0.00190963	0.000662443	0.00568187	0.000290866	0.00193437	0.000722383	0.000694863	0.0034364	0.0257598	9.50762e-05	0.000681629	0.000394782	0.000374329	0.00018	8.23957e-06	0.000236238	0.000458766	0.000112111	0.000761934	5.38367e-05	3.5972e-05	0.00107175	0.000339652	5.68322e-05	5.47416e-05	0.000199914
n021	F	20.6137	YES	NO	0.00362894	0.000475499	0.00389789	0.0056882	0.000403294	0.00216663	0.000517008	0.00774665	0.000497204	0.00266741	0.000909099	0.000724892	0.00412724	0.0321636	0.000127506	0.000652422	0.000552318	0.000494542	0.00019688	1.27997e-05	0.000205282	0.000550185	0.000261003	0.000845309	0.00011288	3.85069e-05	0.00113514	0.000588639	7.32853e-05	9.01652e-05	0.000310814
n022	F	7.11233	YES	NO	0.00376746	0.00042408	0.00376887	0.0048413	0.000296308	0.00272424	0.000328731	0.00645108	0.000325007	0.0025848	0.00139743	0.000489486	0.00351575	0.0297969	0.000142444	0.000840856	0.000359534	0.000363532	0.000111179	1.68054e-05	0.000231226	0.000518405	0.000164732	0.000828442	2.62041e-05	7.41689e-05	0.00121813	0.00037006	5.26117e-05	0.000114258	0.000203023
n023	M	21.7945	YES	NO	0.0042745	0.000718231	0.00464228	0.00535861	0.000452117	0.00267276	0.00121094	0.00791759	0.000335789	0.00319081	0.000794648	0.00100072	0.00396576	0.0304502	6.09925e-05	0.000627353	0.000642111	0.000585503	0.000269747	1.25068e-05	0.000236716	0.000612327	0.000693048	0.0007954	9.69967e-05	4.76054e-05	0.00164185	0.000658961	9.92539e-05	7.00844e-05	0.000289754
n024	F	11.474	YES	NO	0.00331404	0.000415145	0.00305425	0.00528938	0.000176379	0.00228481	0.000444473	0.0062691	0.000351068	0.00245315	0.000929871	0.000489828	0.00359025	0.0282145	0.000123181	0.00104437	0.000334475	0.000241631	0.000104411	2.12587e-05	0.000258237	0.000463344	9.57657e-05	0.000618823	5.85796e-05	2.2953e-05	0.000794087	0.000353466	3.69029e-05	5.00009e-05	0.000202825
n025	F	15.2904	YES	NO	0.00347124	0.000432584	0.00328881	0.00531526	0.000279646	0.00210991	0.000428474	0.00673959	0.000297134	0.00277377	0.00077348	0.000633463	0.00395589	0.0277892	0.000113007	0.000716848	0.000381183	0.000284613	8.73593e-05	2.03441e-06	0.000326788	0.000473229	0.000144313	0.000730695	7.84379e-05	5.69709e-05	0.000571184	0.000381856	3.89264e-05	7.75603e-05	0.00024803
n026	M	9.84658	NO	NO	0.00221676	0.000253972	0.00185629	0.00411304	0.0013161	0.00187338	6.43841e-05	0.00591963	0.000522965	0.00168302	0.000961245	0.00020442	0.00358876	0.0308192	4.44528e-05	0.000325888	0.000345627	0.000147838	0.000139994	1.52283e-05	2.47103e-05	0.000361129	0.000222992	0.000608293	6.75559e-05	6.19739e-05	0.000379729	0.000333858	4.30622e-05	5.88951e-05	0.000146318
n027	M	13.7644	NO	NO	0.00325123	0.000384707	0.00341335	0.00544933	0.000538234	0.00189498	0.00049257	0.00601624	0.000428808	0.00223001	0.000753676	0.000455661	0.00451469	0.0289055	9.28046e-05	0.000649222	0.000285533	0.000118288	0.000120009	5.04991e-06	0.000214519	0.000467984	0.000107071	0.000696061	7.12009e-05	4.70862e-05	0.000521604	0.000371318	3.36769e-05	1.71156e-05	0.000263057
n028	M	27.2959	YES	NO	0.00349151	0.000512902	0.00394292	0.00335577	0.000447011	0.000989769	0.000719814	0.00454744	0.000181527	0.0012083	0.000598833	0.000524941	0.00148477	0.0217343	6.00629e-05	0.000420431	0.000198749	0.000231858	8.79282e-05	8.17198e-06	0.000189621	0.000378723	0.00012254	0.000607537	5.81495e-05	4.20648e-05	0.000409627	0.000258269	2.35798e-05	0	0.000170136
n029	M	23.863	YES	NO	0.00359177	0.000456071	0.00357968	0.00380804	0.000799217	0.00143426	0.00093234	0.00552297	0.000237589	0.00184178	0.000820418	0.000678873	0.00200225	0.0261565	0.000116429	0.000662301	0.000355489	0.000298612	0.000120313	0	0.000234895	0.000468262	0.000473002	0.000482218	8.25403e-05	3.20942e-05	0.000662434	0.000382026	2.48927e-05	0.000156676	0.000212719
n030	F	25.8411	YES	Birth-control pill	0.00321519	0.00036072	0.00359775	0.00328167	0.000782955	0.00128667	0.000439454	0.00487653	0.000392597	0.00125847	0.000861626	0.000630692	0.00279678	0.0232345	8.21408e-05	0.000416408	0.000390024	0.000126668	0.000111841	8.85901e-06	0.000219154	0.000351568	0.000133782	0.000578506	0.000135115	4.45041e-05	0.000327906	0.000331981	4.58994e-05	4.91945e-05	0.000137224
n032	F	25.6932	YES	Eutirox, Birth-control pill	0.00378784	0.000630879	0.0041679	0.00408272	0.000539779	0.00133517	0.000573248	0.00473087	0.000215415	0.0013227	0.00104157	0.000552226	0.0016221	0.0204919	4.76482e-05	0.000680228	0.000350502	0.000336898	0.000141613	7.6795e-06	0.000277021	0.000453466	0.000174668	0.000476833	3.02392e-05	2.89767e-05	0.000356875	0.000271196	3.1067e-05	0	0.000154767
n033	M	31.5452	YES	NO	0.00372746	0.000530206	0.00491749	0.00449857	0.000523546	0.00145246	0.000319621	0.00485549	0.000270798	0.00239946	0.000786363	0.000562391	0.00211413	0.0257654	6.93541e-05	0.000484397	0.000320323	0.000302529	0.000151969	0	0.000152503	0.000465134	0.000155258	0.000684094	0.000123313	2.77603e-05	0.000594753	0.000332769	3.69482e-05	0	0.000219595
n034	M	24.4247	YES	Flaminase	0.0040924	0.000613659	0.00403294	0.00490312	0.000601826	0.0014636	0.000354174	0.00645486	0.000372304	0.00178601	0.000694523	0.000566487	0.00360291	0.0252026	6.12307e-05	0.00050599	0.000370893	0.000407318	0.000127661	0	7.60851e-05	0.00044001	0.000167242	0.000819488	0.000109147	6.03539e-05	0.000362162	0.000371478	3.81218e-05	5.02516e-05	0.000214489
n035	F	20.8493	NO	Birth-control pill	0.00290922	0.000287404	0.00243995	0.00382849	0.000461819	0.0018042	0.000334463	0.00539319	0.000351719	0.00105112	0.00114617	0.000537934	0.00323092	0.0279586	8.83981e-05	0.000321686	0.000283627	0.000425848	0.000144668	6.9014e-06	0.000248566	0.000393664	7.70706e-05	0.000880748	5.0742e-05	4.53021e-05	0.000471453	0.000366689	1.99216e-05	3.94046e-05	0.000161882
n036	F	4.59178	YES	Rinotricina, Paracetamol, Grintuss, Augmentin	0.00281656	0.000322752	0.00270882	0.0025946	0.000688953	0.00132485	0.000834048	0.00444916	0.000247578	0.00193052	0.000987753	0.000308791	0.00227342	0.0196622	8.39792e-05	0.000315628	0.000123066	0.000224842	0.00017723	3.52541e-06	0.000296667	0.000364717	0.000586399	0.000656811	8.7526e-05	3.18224e-05	0.000676902	0.000463717	2.221e-05	0.000131773	0.000192568
n037	M	8.7589	NO	NO	0.00325066	0.000372684	0.00346547	0.00635747	0.000324543	0.00230261	0.00037346	0.00622789	0.000585552	0.00214326	0.00112115	0.000378707	0.00609012	0.0279893	4.81504e-05	0.000729609	0.000326015	0.000393955	0.000149133	1.59602e-05	0.000185694	0.000432822	8.04509e-05	0.000859908	5.70885e-05	9.83183e-05	0.000375338	0.000343907	4.96444e-05	1.02705e-06	0.00027537
n038	F	28.4137	YES	NO	0.00279266	0.000387946	0.00266096	0.00580508	0.000777339	0.00133842	0.000573633	0.00526213	0.000385006	0.00181957	0.000655454	0.000411624	0.00262243	0.0240373	9.90649e-05	0.000400899	0.000288864	0.000364392	0.000206684	3.99747e-06	0.000270616	0.000343583	0.000131633	0.000648002	7.18869e-05	3.95259e-05	0.000495349	0.000324155	4.60702e-05	3.1287e-05	0.00020553
n039	F	8.1726	YES	NO	0.00389296	0.000497926	0.00435077	0.00614806	0.000874862	0.00277542	0.000287546	0.00645936	0.000398958	0.00202619	0.00112914	0.000378077	0.00571359	0.0265157	9.21426e-05	0.00102216	0.000348484	0.000323237	0.000199517	1.55972e-05	0.000197893	0.000526079	7.93278e-05	0.00104607	5.94134e-05	9.77782e-05	0.000599012	0.000437292	3.23194e-05	0.000116053	0.000305386
n040	F	11.3452	YES	NO	0.00369636	0.000482578	0.00382431	0.00556721	0.00109581	0.00237543	0.000434428	0.00712723	0.000466202	0.0019354	0.000811236	0.000435925	0.00698775	0.0270327	8.28331e-05	0.000825802	0.000447126	0.000441092	0.000234085	2.21699e-05	0.000231028	0.000488073	6.01159e-05	0.000703684	0.000106792	0.00010544	0.00048122	0.000360405	4.08405e-05	4.49515e-05	0.000331696
n041	M	14.3096	YES	NO	0.00414195	0.000542479	0.00456174	0.00619977	0.000856551	0.00128921	0.000462105	0.00828157	0.000691958	0.00269553	0.00100014	0.000797066	0.00372234	0.0393555	8.02483e-05	0.000741924	0.000366152	0.000367198	0.000135879	2.85465e-05	0.000244874	0.000560178	0.000170125	0.0010406	7.93049e-05	4.58131e-05	0.000646139	0.000411595	6.29567e-05	0.000115959	0.000292534
n042	M	8.65205	YES	NO	0.00325871	0.000475091	0.00343918	0.00463212	0.000541935	0.00163105	0.000518383	0.00580247	0.000318485	0.00241331	0.00104455	0.000224075	0.00315077	0.0245669	6.67945e-05	0.000651731	0.000241229	0.000232998	0.000186163	0	0.000279493	0.00043595	0.000120229	0.000614279	0.000100203	3.97765e-05	0.000699813	0.000426109	3.96185e-05	6.58084e-05	0.000196128
n043	M	15.6274	YES	NO	0.00402364	0.000510924	0.00399888	0.00592689	0.000801329	0.00213848	0.000766599	0.00745047	0.000454362	0.00222929	0.000858701	0.000491067	0.00365918	0.0285348	9.5462e-05	0.000743174	0.00042097	0.000579935	0.00023426	4.19729e-06	0.000242049	0.000511808	0.000477984	0.000622622	0.000119148	3.36631e-05	0.00097429	0.000551947	6.06327e-05	0.000122945	0.000265808
n045	F	15.5397	YES	N/A	0.00382345	0.000535195	0.00427452	0.00532711	0.000827513	0.0023868	0.000994674	0.00687498	0.000466099	0.00224388	0.00120028	0.0004538	0.00354291	0.0306011	7.36849e-05	0.000746695	0.000397643	0.000403291	0.000244539	1.88145e-05	0.000319531	0.000528872	0.000858701	0.000833375	7.88879e-05	4.83596e-05	0.000749911	0.000913687	5.58808e-05	0.000130629	0.000335616
n046	F	13.6822	YES	NO	0.0034175	0.000335432	0.00323113	0.00512097	0.00047665	0.00237962	0.000631954	0.0074865	0.000355953	0.00254752	0.00112361	0.00049899	0.00436316	0.0283307	7.6391e-05	0.000817884	0.000365561	8.34616e-05	8.61648e-05	1.88115e-05	0.000385035	0.000534888	0.000104689	0.000368275	8.6702e-05	6.24423e-05	0.000496179	0.000377953	4.75265e-05	6.37136e-05	0.00020506
n047	M	16.8986	YES	NO	0.00468675	0.000731767	0.00529266	0.00685014	0.00118566	0.00252106	0.000494699	0.00782035	0.000517178	0.00347037	0.00107603	0.000980368	0.00593921	0.0295818	4.24583e-05	0.00105442	0.000526753	0.00044266	0.000244808	1.55417e-05	0.000311274	0.000616688	0.000167639	0.00118575	0.000125022	8.75104e-05	0.000981047	0.00036342	8.81721e-05	4.52554e-05	0.000402536
n048	F	14.0986	YES	Nurofen	0.00391672	0.000480152	0.00428902	0.00446108	0.000911274	0.00199972	0.000332887	0.00641426	0.000426102	0.00194109	0.00123411	0.000543005	0.00466266	0.0307307	0.000133393	0.00100285	0.000364236	0.00047985	0.000176865	1.21468e-05	0.000167567	0.000541568	0.000121132	0.000931812	4.91547e-05	6.67564e-05	0.000817698	0.000420412	4.27333e-05	0.000145537	0.00025623
n049	M	7.93425	YES	NO	0.00336986	0.000393211	0.00337421	0.00363739	0.00111509	0.00224275	0.000792942	0.00601615	0.00059443	0.00218756	0.00121774	0.000352189	0.00495573	0.0273472	9.08432e-05	0.000370404	0.00031714	0.00043527	0.000287092	1.55091e-05	0.000136103	0.000448327	0.000521238	0.000784452	0.000131779	5.92527e-05	0.000941542	0.000482268	5.32511e-05	0.000186734	0.000288749
n050	M	9.52055	YES	NO	0.00400507	0.000477617	0.0044216	0.00367817	0.000737166	0.002816	0.00284071	0.00597064	0.000805696	0.00216487	0.00131882	0.000431214	0.0061003	0.0268826	8.55137e-05	0.000250673	0.000307626	0.00025254	0.000236512	2.08613e-05	0.000236005	0.000555256	0.00221852	0.000733628	0.000164222	0.000111914	0.000950911	0.0019529	6.77527e-05	0.000521861	0.000568401
n051	F	42.3205	NO	Birth-control pill	0.00298367	0.000341903	0.00297893	0.00376109	0.00121509	0.000489011	0.000407564	0.00511765	0.000332004	0.00208064	0.000741052	0.00047554	0.00344359	0.0287965	9.08027e-05	0.000695965	0.00027655	0.000426475	0.000360729	4.7684e-06	0.000180859	0.000363613	0.000393072	0.000496801	9.79287e-05	4.91448e-05	0.000686089	0.000272148	4.07886e-05	0.000194819	0.000254959
n053	F	13.0192	YES	NO	0.00293284	0.0003906	0.00279293	0.00675176	0.000675987	0.0020494	0.000346796	0.00639654	0.000322522	0.00284998	0.000935705	0.000298652	0.00354528	0.0269499	5.19277e-05	0.000625185	0.000301441	0.000388746	0.000208654	7.72236e-06	0.000202228	0.000428408	5.54066e-05	0.000538553	3.5898e-05	4.02993e-05	0.000678098	0.000317408	4.65665e-05	0	0.00023688
n054	M	3.33425	YES	NO	0.00383428	0.000429456	0.0037489	0.00384645	0.00161625	0.00278965	0.00178707	0.00622069	0.000407951	0.00205105	0.00156239	0.000316138	0.0037479	0.0298783	0.000105689	0.000447005	0.000324733	0.00018619	0.000442312	5.97979e-06	0.000143038	0.000520043	0.0015709	0.000937065	0.000103481	3.38211e-05	0.00115847	0.00114454	4.37265e-05	0.000273906	0.000422129
n055	M	9.6	YES	NO	0.00365187	0.000410407	0.00418828	0.00478781	0.000736206	0.00263205	0.000572955	0.00692588	0.000533229	0.00282939	0.00149279	0.000400396	0.00492124	0.0288348	9.11692e-05	0.000797774	0.000481699	0.000282487	0.00019362	1.65486e-05	0.000274263	0.000562529	0.000372913	0.000949497	9.91227e-05	6.2028e-05	0.00103406	0.000556442	7.00577e-05	0.000221415	0.000259812
n056	F	11.1616	YES	NO	0.00354865	0.000398643	0.00326591	0.00465928	0.000996329	0.0015664	0.000655008	0.00667092	0.000395087	0.00159251	0.000920793	0.000403797	0.00300332	0.0231194	7.15209e-05	0.000594112	0.000361783	0.000370734	0.000232087	8.29554e-06	0.000158424	0.000444788	0.000281521	0.000730262	9.8995e-05	2.99361e-05	0.000703725	0.000398342	4.08308e-05	0.000157249	0.0002058
n057	F	7.73699	NO	NO	0.00343538	0.00039374	0.0033884	0.00478888	0.0012026	0.00194251	0.000520808	0.00689711	0.000398128	0.0023752	0.00120594	0.000441749	0.0031049	0.030593	4.29929e-05	0.000537364	0.000286053	0.000403492	0.000215671	0	0.000264665	0.000445143	0.000369072	0.000881141	7.7298e-05	3.58307e-05	0.000966651	0.0005462	6.21749e-05	0.000102124	0.000276835
n058	M	8.95342	YES	NO	0.00369451	0.000389234	0.00347419	0.00445701	0.00107563	0.00261104	0.000753068	0.00724411	0.000480052	0.00225351	0.00113116	0.00055151	0.00368341	0.0287368	0.000119059	0.000786937	0.000273362	0.000146865	0.00028544	2.1313e-05	0.000158005	0.000545943	0.000480337	0.00111768	8.62498e-05	3.08199e-05	0.000802032	0.000484159	4.86921e-05	0.000189963	0.000230208
n059	M	14.6274	NO	NO	0.00345587	0.000398914	0.00347056	0.00503813	0.000740737	0.00202607	0.00046192	0.00717991	0.00033141	0.00241384	0.000959646	0.000612918	0.00326105	0.0270657	5.72101e-05	0.000497586	0.000352649	0.000406559	0.00020752	3.087e-05	0.000221824	0.000460402	0.000155232	0.000840274	7.73407e-05	2.62951e-05	0.000810509	0.000328031	4.80865e-05	2.4488e-07	0.000253514
n060	M	9.41096	NO	NO	0.00293933	0.000286491	0.00275179	0.00584476	0.000529909	0.0025158	0.000313266	0.0059442	0.000410944	0.00230101	0.00104932	0.000266702	0.00541899	0.0292833	6.68266e-05	0.000455733	0.000334336	0.000381108	9.2621e-05	1.60498e-05	0.0002039	0.000420489	0.000141158	0.00067503	5.81682e-05	8.41131e-05	0.000699177	0.000328645	4.18902e-05	9.72794e-05	0.00025125
n061	F	9.38356	NO	NO	0.00380349	0.000540603	0.00364666	0.00394166	0.00164338	0.00200825	0.00203846	0.00651208	0.000673137	0.00232915	0.00139592	0.000445301	0.00413113	0.0257225	4.23973e-05	0.000685822	0.000331701	0.000110612	0.00041011	9.42695e-06	0.000168568	0.000503103	0.00188539	0.000740044	0.000146037	3.67152e-05	0.000650976	0.001297	5.44732e-05	0.000284538	0.000404668
n062	M	7.48493	NO	NO	0.00389266	0.000452637	0.00341078	0.00296025	0.00090138	0.0021288	0.00362898	0.00571922	0.000415781	0.00197024	0.0010958	0.000457442	0.00511531	0.0272168	1.98953e-05	0.000451505	0.000180585	0.000106723	0.00021756	1.08976e-05	0.000136947	0.000504292	0.00386749	0.00103164	8.85829e-05	7.22386e-05	0.000908525	0.00185444	7.79832e-05	0.000399224	0.000537227
					leucine	isoleucine	valine	alanine	acetate	pyruvate	acetone	glutamine	citrate	glycine	creatine	creatinine	lactate	glucose	mannose	tyrosine	histidine	phenylalanine	formate	fumarate	threonine	lysine	acetatoacetate	methionine	unk1	unk2	unk3	3-hydroxybutyrate	succinate	2-hydroxybutyrate	proline	Age Cognitive test (CT)	A AE G	B AE G	QI G	Verb AE W	NonVerb AE W	Tot AE W	QI W
DS median					0.00344507	0.000404172	0.00352026	0.00475446	0.000890102	0.0022281	0.000573129	0.00628498	0.000412	0.00210159	0.00115954	0.000411205	0.0039661	0.0278548	7.77801e-05	0.00059	0.000311901	0.000350774	0.000208713	1.23e-05	0.000190377	0.000475914	0.000270101	0.000791021	6.89e-05	5.31214e-05	0.000993888	0.000415161	6.36e-05	0.00010237	0.000253929	108.082	30.5714	33.8571	46.8884	60.0186	51.8488	56.7507	40.5051
n median					0.00357021	0.000429518	0.00357567	0.00481509	0.000736686	0.00201716	0.000491021	0.0064054	0.000393842	0.00222965	0.00100751	0.000458047	0.00359658	0.0279739	8.34062e-05	0.000668668	0.000349493	0.000352009	0.000183081	1.15222e-05	0.000220489	0.000466559	0.00016744	0.000732161	8.40005e-05	4.60515e-05	0.000691254	0.000380792	4.63183e-05	7.38223e-05	0.000246843
DS/n ratio					0.964948	0.940991	0.984504	0.987407	1.20825	1.10457	1.16722	0.981201	1.0461	0.942564	1.1509	0.897735	1.10274	0.995743	0.932546	0.882351	0.892438	0.996492	1.14	1.06751	0.86343	1.02005	1.61312	1.08039	0.820233	1.15352	1.4378	1.09026	1.37311	1.38671	1.0287
DS mean age		11.1993
Standard Deviation		6.64066
n mean age		15.1781
Standard Deviation		7.98972

## Sheet: Foglio2
132	DS001	M	14.0945	SI	NO		DS001	M	15.091	YES	NO
151	DS001	M	15.091	SI	NO		DS003	F	19.2307	YES	NO
152	DS003	F	19.2307	SI	NO		DS004	M	17	YES	Eutirox
153	DS004	M	20.3121	SI	Eutirox 75mg		DS008	M	7.94524	YES	NO
171	DS004	M	#REF!	SI	Eutirox		DS009	M	19.0007	YES	Eutirox, Magnesium supplements, "Ritenil" supplements
133	DS008	M	7.94524	SI	NO		DS010	F	36.9637	YES	Eutirox, Fluimucil, Melatonin, Cipralex, Astragen
154	DS009	M	19.0007	SI	Eutirox, Magnesio, Ritenil (integratore)		DS011	F	12.0164	YES	NO
155	DS010	F	35.9863	SI	Eutirox 50mg		DS012	F	20.1396	YES	NO
167	DS010	F	36.9637	SI	Eutirox, Fluimucil, Melatonina, Cipralex, Astragen		DS015	M	20.0055	YES	NO
168	DS011	F	12.0164	SI	NO		DS016	M	11.1266	YES	Enantone
156	DS012	F	20.1396	SI	NO		DS017	M	9.01848	YES	Eutirox, Zitromax
157	DS015	M	20.0055	SI	NO		DS018	M	10.9952	YES	"Betotal" supplements, Green tea extract
158	DS016	M	11.1266	SI	Enantone		DS019	M	20.0794	YES	Eutirox, Carvedilol, Enalapril
159	DS017	M	9.01848	SI	Eutirox 18.75mg, Zitromax		DS020	M	22.0616	YES	Aspirin
169	DS018	M	10.9952	SI	Betotal, estratto di the verde		DS021	F	14.0151	YES	NO
160	DS019	M	20.0794	SI	Eutirox, Carvedilolo 12.5mg, Enalapril 10mg		DS023	M	13.9822	YES	NO
134	DS020	M	21.1417	NO	Cardioaspirina		DS024	M	21.9493	YES	NO
161	DS020	M	22.0616	SI	Cardioaspirina		DS025	F	12.961	NO	NO
135	DS021	F	13.0185	SI	NO		DS026	F	23.0445	YES	Eutirox
162	DS021	F	14.0151	SI	NO		DS027	M	12.0411	YES	NO
163	DS023	M	13.9822	SI	NO		DS029	F	11.0308	YES	Eutirox
164	DS024	M	21.9493	SI	NO		DS031	M	23.0418	NO	NO
136	DS025	F	12.961	NO	NO		DS033	M	14.0397	YES	NO
137	DS026	F	23.0445	SI	Eutirox		DS034	M	6.13279	YES	NO
138	DS027	M	12.0411	SI	NO		DS035	F	14.0178	NO	NO
89	DS029	F	11.0308	SI	Eutirox		DS036	F	11.0116	YES	NO
90	DS031	M	23.0418	NO	NO		DS037	M	26.6502	NO	Zinc supplements
91	DS033	M	14.0397	SI	NO		DS039	M	10.026	NO	NO
139	DS034	M	6.13279	SI	NO		DS040	M	18.9569	NO	Enalapril
140	DS035	F	14.0178	NO	NO		DS041	M	6.09172	YES	Rinorex Spray
141	DS036	F	11.0116	SI	NO		DS043	M	6.00411	YES	Tobral eye drops
92	DS037	M	26.6502	NO	Zinco		DS044	F	5.99589	NO	Augmentin
165	DS039	M	10.026	NO	NO		DS046	M	16.6461	YES	Paxabel
93	DS040	M	18.9569	NO	Enalapril		DS047	F	12.9911	YES	Enaprem, Cuprum (homeopathic drug)
1	DS041	M	6.09172	SI	Rinorex spray		DS049	M	5.76865	YES	Tirosint
142	DS043	M	6.00411	SI	Tobral collirio		DS050	F	9.97673	NO	Eutirox
143	DS044	F	5.99589	NO	Augmentin		DS051	F	10.0041	YES	NO
166	DS046	M	15.6687	SI	Paxabel		DS052	M	9.00479	NO	Eutirox
170	DS046	M	16.6461	SI	Paxabel		DS053	F	5.01848	YES	NO
94	DS047	F	12.3203	N/A			DS056	F	7.01711	YES	Eutirox
144	DS047	F	12.9911	SI	Enaprem 5 mg, Cuprum , HLLL integratori)		DS057	M	9.02669	NO	NO
2	DS049	M	5.76865	SI	Tirosint		DS058	M	12.0192	NO	"Colitab Plus" supplements
3	DS050	F	9.97673	NO	Eutirox 50mg		DS059	F	9.34702	NO	Eutirox
4	DS051	F	10.0041	SI	NO		DS060	M	5.013	YES	Vitamin D and Bach flower supplements
5	DS052	M	7.0308	NO	Eutirox 31.25mg		DS061	M	13.0294	YES	Enapren, Iron supplement, Gastrotuss
145	DS052	M	9.00479	NO	Eutirox		DS062	M	21.9384	YES	NO
6	DS053	F	5.01848	SI	NO		DS063	F	4.93634	YES	NO
95	DS056	F	7.01711	SI	Eutirox		DS064	M	10.0233	YES	Eutirox
96	DS057	M	9.02669	NO	NO		DS065	M	15.0198	YES	NO
146	DS058	M	12.0192	NO	Colitabs		DS066	M	13.0431	YES	Eutirox, Omeogrif
7	DS059	F	7.0089	SI	Eutirox 37.5mg, Lansox 15mg		DS067	M	3.0089	NO	NO
97	DS059	F	9.34702	NO	Eutirox		DS069	F	11.0801	YES	Eutirox
8	DS060	M	3.01985	NO	NO		DS070	M	5.21287	NO	Tamarine
98	DS060	M	5.013	SI	Vitamina D, Fiori di bach		DS071	F	23.0253	YES	Eutirox
9	DS061	M	11.0171	SI	Enapril		DS072	M	3.98357	YES	Eutirox
147	DS061	M	13.0294	SI	Enapren 2.5mg, Ferro, Gastrotuss		DS073	F	2.04791	NO	Vitamin D, Laxipeg
10	DS062	M	21.9384	SI	NO		DS074	M	6.03149	NO	NO
99	DS062	M	23.989	SI	Movicol		DS075	M	7.718	YES	NO
11	DS063	F	4.93634	SI	NO		DS076	M	2.54073	NO	NO
12	DS064	M	8.01095	NO	Eutirox 25mg		DS077	M	5.05133	NO	Captopril
100	DS064	M	9.02669	SI	Eutirox 25mg		DS078	M	7.69884	NO	NO
148	DS064	M	10.0233	SI	Eutirox 25mg		DS079	F	12.9637	YES	NO
13	DS065	M	14.0424	SI	NO		DS080	F	11.0691	NO	NO
101	DS065	M	15.0198	SI	NO		DS081	F	9.99316	NO	NO
14	DS066	M	11.0883	SI	Eutirox 50mg		DS082	F	29.2402	YES	Tapazole
102	DS066	M	13.0431	SI	Eutirox 50mg, Omeogrif		DS083	F	25.2156	YES	NO
15	DS067	M	3.0089	NO	NO		DS084	M	17.9822	YES	NO
149	DS067	M	5.27036	NO	Vitamina D, Beta-Bioptal		DS085	M	14.0726	YES	NO
16	DS069	F	9.08693	SI	Eutirox 31.25mg		DS086	F	6.95414	NO	NO
103	DS069	F	11.0801	SI	Eutirox 25mg		DS087	M	3.14853	NO	NO
17	DS070	M	3.20055	NO	NO		DS088	F	13.0103	YES	NO
104	DS070	M	5.21287	NO	Tamarine		DS089	F	20.7201	YES	NO
18	DS071	F	21.013	SI	Eutirox		DS090	M	29.0212	YES	NO
150	DS071	F	23.0253	SI	Eutirox		DS091	M	12.0055	YES	NO
19	DS072	M	3.98357	SI	Eutirox 12.5mg		DS092	F	16.2491	YES	NO
20	DS073	F	2.04791	NO	Vitamina D, Laxipeg		DS093	M	9.98494	NO	NO
21	DS074	M	6.03149	NO	NO		DS094	F	23.2142	YES	Eutirox
22	DS075	M	5.70568	SI	Eutirox		DS095	M	9.0486	NO	"Prolife" supplements
105	DS075	M	7.718	SI	NO		DS097	M	14.0151	YES	Eutirox
23	DS076	M	2.54073	NO	NO		DS099	M	5.04586	YES	Eutirox
24	DS077	M	5.05133	NO	Captopril		DS100	F	10.0178	NO	Lansox
25	DS078	M	7.69884	NO	NO		DS101	F	14.0945	YES	Hydroxycholoroquine, Cortisone, Fluspiral
106	DS078	M	8.71458	SI	NO		DS102	M	12.9829	NO	Eutirox
26	DS079	F	12.9637	SI	NO		DS103	F	16.0164	NO	"Sustenium plus" supplements
27	DS080	F	11.0691	NO	NO		DS104	M	14.0479	NO	NO
28	DS081	F	8.01916	NO	NO		DS105	M	3.1321	NO	NO
107	DS081	F	9.99316	NO	NO		DS106	F	5.02396	YES	NO
29	DS082	F	29.2402	SI	Tapazole 2.5mg		DS107	M	9.02669	YES	Eutirox
108	DS082	F	30.7926	SI	Syrel		DS108	F	4.19713	NO	Thyroid USP
30	DS083	F	25.2156	SI	NO		DS110	F	5.91376	YES	Gaviscon, Lucen, Captopril
31	DS084	M	17.9822	SI	NO		DS111	M	11.9644	YES	Eutirox
32	DS085	M	14.0726	SI	NO		DS112	F	25.0842	YES	Eutirox
33	DS086	F	6.95414	NO	NO		DS113	M	12.9692	YES	Tapazole
109	DS086	F	8.00821	NO	NO		DS114	F	7.98905	NO	NO
34	DS087	M	3.14853	NO	NO		DS115	F	5.65366	YES	Tyrosint, Carduus Mariano extract
110	DS087	M	4.08761	NO	Eutirox		DS118	F	3.85216	YES	NO
35	DS088	F	11.9945	SI	NO		DS120	F	4.87064	NO	NO
111	DS088	F	13.0103	SI	NO		DS122	M	3.93977	YES	Eutirox, Cortisone
36	DS089	F	20.7201	SI	NO		DS123	M	10.0726	YES	Eutirox
112	DS089	F	21.6975	N/A	NO		DS124	F	13.1526	NO	NO
37	DS090	M	28.0055	SI	NO		DS125	M	10.0123	NO	Clavulin (ended three days ago)
113	DS090	M	29.0212	SI	NO		DS126	M	7.4935	NO	Maalox Plus
38	DS091	M	11.0856	SI	NO		DS127	M	12.011	YES	Omega 3 supplements
114	DS091	M	12.0055	SI	NO		DS128	M	5.48939	YES	NO
39	DS092	F	16.2491	SI	NO		DS129	M	4.01369	NO	Tyrosint
40	DS093	M	9.98494	NO	NO		DS130	M	13.1581	NO	NO
115	DS093	M	11.0198	NO	NO		DS131	M	6.03422	YES	NO
41	DS094	F	23.2142	SI	Eutirox 75mg		DS132	M	4.87885	NO	Bentalan
116	DS094	F	24.0383	NO	Eutirox		DS133	F	4.06023	YES	NO
42	DS095	M	8.03285	NO	NO		DS134	M	4.2245	YES	NO
117	DS095	M	9.0486	NO	Prolife		DS135	F	16.6133	NO	Eutirox
43	DS097	M	13.0185	SI	Eutirox 31.25mg		DS136	M	12.0082	YES	NO
118	DS097	M	14.0151	SI	Eutirox		DS137	M	5.05407	NO	"Betotal" supplements
44	DS099	M	5.04586	SI	Eutirox 25mg		DS138	M	4.71458	NO	Tapazole
45	DS100	F	10.0178	NO	Lansox 15mg		DS141	M	7.81656	NO	Eutirox
46	DS101	F	14.0945	SI	Idrossicloridina, Deltacortene, Fluspiral		DS142	M	3.2553	NO	NO
47	DS102	M	11.9863	NO	Eutirox 25mg		DS143	M	8.00548	NO	Eutirox
119	DS102	M	12.9829	NO	Eutirox 25mg		DS144	M	5.99589	NO	NO
120	DS103	F	16.0164	NO	Sustenium plus		DS145	M	7.32101	NO	NO
121	DS104	M	14.0479	NO	NO		DS146	M	3.03628	NO	NO
48	DS105	M	3.1321	NO	NO		DS147	F	10.9815	YES	NO
122	DS106	F	5.02396	SI	NO		DS148	F	4.35044	NO	NO
123	DS107	M	9.02669	SI	Eutirox		DS149	F	6.01506	YES	Eutirox
124	DS108	F	4.19713	NO	Thyroid USP 65mg		DS151	M	4.23819	NO	Eutirox
49	DS110	F	5.91376	SI	Gaviscon, Lucen, Captopril		DS153	F	4.64613	NO	Vitamin D and Omega 3 supplements
125	DS110	F	6.91034	SI	Captopril		DS154	F	7.10198	YES	Eutirox
50	DS111	M	10.9678	SI	Eutirox 25mg		DS155	M	12.115	YES	Eutirox
126	DS111	M	11.9644	SI	Eutirox		DS156	F	7.20055	NO	Apropos supplements and probiotics
51	DS112	F	25.0842	SI	Eutirox 25mg		DS157	M	7.02259	NO	NO
127	DS112	F	26.0616	SI	Eutirox		n004	M	16.8329	YES	Fornistin and Aircort
52	DS113	M	11.9726	SI	Eutirox 12.5mg		n007	M	3.66027	YES	NO
128	DS113	M	12.9692	SI	Tapazole		n009	F	20.6904	NO	Jasmin extract
53	DS114	F	7.98905	NO	NO		n013	M	12.9644	YES	NO
129	DS114	F	8.9473	NO	NO		n016	F	16.7589	YES	NO
54	DS115	F	5.65366	SI	Tyrosint (8 gocce), Carduus Mariano		n017	M	15.1699	YES	N/A
55	DS118	F	3.85216	SI	NO		n020	F	18.1315	YES	NO
130	DS118	F	4.36961	NO	Doricum (gocce nasali)		n021	F	20.6137	YES	NO
56	DS120	F	4.87064	NO	NO		n022	F	7.11233	YES	NO
57	DS122	M	3.93977	SI	Eutirox, Cortisone		n023	M	21.7945	YES	NO
58	DS123	M	10.0726	SI	Eutirox 12.5mg		n024	F	11.474	YES	NO
59	DS124	F	13.1526	NO	NO		n025	F	15.2904	YES	NO
60	DS125	M	10.0123	NO	Clavulin (interrotto qualche giorno fa)		n026	M	9.84658	NO	NO
61	DS126	M	7.4935	NO	Maalox Plus		n027	M	13.7644	NO	NO
62	DS127	M	12.011	SI	Omega 3		n028	M	27.2959	YES	NO
63	DS128	M	5.48939	SI	NO		n029	M	23.863	YES	NO
131	DS128	M	6.06434	NO	Vitamina D		n030	F	25.8411	YES	Birth-control pill
64	DS129	M	4.01369	NO	Tyrosint		n032	F	25.6932	YES	Eutirox, Birth-control pill
65	DS130	M	13.1581	NO	NO		n033	M	31.5452	YES	NO
66	DS131	M	6.03422	SI	NO		n034	M	24.4247	YES	Flaminase
67	DS132	M	4.87885	NO	Bentalan		n035	F	20.8493	NO	Birth-control pill
68	DS133	F	4.06023	SI	NO		n036	F	4.59178	YES	Rinotricina, Paracetamol, Grintuss, Augmentin
69	DS134	M	4.2245	SI	NO		n037	M	8.7589	NO	NO
70	DS135	F	16.6133	NO	Eutirox		n038	F	28.4137	YES	NO
71	DS136	M	12.0082	SI	NO		n039	F	8.1726	YES	NO
72	DS137	M	5.05407	NO	Betotal		n040	F	11.3452	YES	NO
73	DS138	M	4.71458	NO	Tapazole		n041	M	14.3096	YES	NO
74	DS141	M	7.81656	NO	Eutirox		n042	M	8.65205	YES	NO
75	DS142	M	3.2553	NO	NO		n043	M	15.6274	YES	NO
76	DS143	M	8.00548	NO	Eutirox		n045	F	15.5397	YES	N/A
77	DS144	M	5.99589	NO	NO		n046	F	13.6822	YES	NO
78	DS145	M	7.32101	NO	NO		n047	M	16.8986	YES	NO
79	DS146	M	3.03628	NO	NO		n048	F	14.0986	YES	Nurofen
80	DS147	F	10.9815	SI	NO		n049	M	7.93425	YES	NO
81	DS148	F	4.35044	NO	NO		n050	M	9.52055	YES	NO
82	DS149	F	6.01506	SI	Eutirox		n051	F	42.3205	NO	Birth-control pill
83	DS151	M	4.23819	NO	Eutirox		n053	F	13.0192	YES	NO
84	DS153	F	4.64613	NO	Dibase, Omega 3		n054	M	3.33425	YES	NO
85	DS154	F	7.10198	SI	Eutirox		n055	M	9.6	YES	NO
86	DS155	M	12.115	SI	Eutirox		n056	F	11.1616	YES	NO
87	DS156	F	7.20055	NO	Apropos, fermenti lattici		n057	F	7.73699	NO	NO
88	DS157	M	7.02259	NO	NO		n058	M	8.95342	YES	NO
	n004	M	16.8329	YES	Si, antistaminico (fornistin) e aircort		n059	M	14.6274	NO	NO
	n007	M	3.66027	YES	No		n060	M	9.41096	NO	NO
	n009	F	20.6904	NO	Sì, Jasmin		n061	F	9.38356	NO	NO
	n013	M	12.9644	YES	No		n062	M	7.48493	NO	NO
	n016	F	16.7589	YES	No
	n017	M	15.1699	YES
	n020	F	18.1315	YES	No
	n021	F	20.6137	YES	No
	n022	F	7.11233	YES	No
	n023	M	21.7945	YES	No
	n024	F	11.474	YES	Integratore di vit B6 (Be-total) fino a 11/03/16
	n025	F	15.2904	YES	No
	n026	M	9.84658	NO	No
	n027	M	13.7644	NO	No
	n028	M	27.2959	YES	No
	n029	M	23.863	YES	No, ma sta prendendo un integratore cute capelli
	n030	F	25.8411	YES	Pillola estroprogestinica
	n032	F	25.6932	YES	Sì, eutirox (25 mcg/die), pillola estroprogestinica
	n033	M	31.5452	YES	No
	n034	M	24.4247	YES	Sì, flaminase
	n035	F	20.8493	NO	Sì, pillola estroprogestinica
	n036	F	4.59178	YES	Sì, rinotricina, tachipirina,grintuss augmentin
	n037	M	8.7589	NO	No
	n038	F	28.4137	YES	No
	n039	F	8.1726	YES	No
	n040	F	11.3452	YES	No
	n041	M	14.3096	YES	No
	n042	M	8.65205	YES	No
	n043	M	15.6274	YES	No
	n045	F	15.5397	YES	N/A
	n046	F	13.6822	YES	No
	n047	M	16.8986	YES	No, Xaranel 2 mesi fa
	n048	F	14.0986	YES	Sì, Nurofen. Il 20 agosto ha assunto antibiotico e Bentelan
	n049	M	7.93425	YES	No
	n050	M	9.52055	YES	No
	n051	F	42.3205	NO	Sì, Klaria
	n053	F	13.0192	YES	No
	n054	M	3.33425	YES	No
	n055	M	9.6	YES	No
	n056	F	11.1616	YES	No
	n057	F	7.73699	NO	No
	n058	M	8.95342	YES	No
	n059	M	14.6274	NO	Oki, saltuariamente
	n060	M	9.41096	NO	No
	n061	F	9.38356	NO	No
	n062	M	7.48493	NO	No
